# Supplementary material for: Untargeted metabolomics identifies a bacterial cyclic dipeptide that induces resistance to a rust fungus of beans
Source: Sci Rep. 2025 Dec 30;16:3606. doi: 10.1038/s41598-025-33515-4 (PMC12847696; doi:10.1038/s41598-025-33515-4)
Supplement: Supplementary file 1 — Supplementary Material 1 [file 41598_2025_33515_MOESM1_ESM.xlsx]

## Sheet: Sheet1
Supplementary Table S3. This .xlsx file contains compound identification data for water (control) and 30 µM cWP-treated P. vulgaris 24 hours after infiltration
Compound	Notes	Formula	Annot. DeltaMass [ppm]	Calc. MW	m/z	RT [min]	Area (Max.)	mzCloud Best Match	mzVault Best Match	# Usable QC	RSD QC Areas [%]	RSD Corr. QC Areas [%]	Reference Ion	Group Area: cWP	Group Area: water	Log2 Fold Change: (cWP) / (water)	Limma P.Value	adj.P.Val
2-Furoic acid		C5 H4 O3	0.24	112.016	111.009	2.971	3.79991e+08	97.2		4	6	2	[M-H]-1	1.72718e+08	2.92954e+08	-0.595915	0.00232575	0.0224075
2-Furoic acid		C5 H4 O3	0.33	112.016	111.009	4.403	1.80913e+07	95.9		4	26	13	[M-H]-1	6.24974e+06	1.30881e+07	-1.08711	0.000740752	0.00852269
Uracil		C4 H4 N2 O2	0.12	112.027	113.035	2.839	1.40934e+07	95.6		4	19	5	[M+H]+1	7.43524e+06	1.39194e+07	-0.960656	0.000371437	0.00422396
L-Threonine		C4 H9 N O3	-0.01	119.058	120.066	2.044	1.57205e+08	97.6		4	17	7	[M+H]+1	1.18107e+08	3.89204e+07	1.58538	7.89804e-09	3.87463e-07
L-Threonine isomer		C4 H9 N O3	0.01	119.058	120.066	2.39	1.37158e+08	97.7		4	16	4	[M+H]+1	1.06284e+08	4.0022e+07	1.42741	2.80335e-05	0.000501157
Benzoic acid		C7 H6 O2	0.4	122.037	121.03	6.576	4.89132e+07	99.4		4	4	1	[M-H]-1	2.81859e+07	5.90686e+06	2.12218	1.41907e-07	7.34669e-06
Nicotinic acid	Pyridine alkaloid and NAD biosynthesis	C6 H5 N O2	-0.14	123.032	124.039	4.35	1.21505e+08	99.9		4	1	0	[M+H]+1	1.01276e+08	1.82588e+07	2.50686	5.14501e-09	2.58414e-07
Nicotinic acid	Pyridine alkaloid and NAD biosynthesis	C6 H5 N O2	0.36	123.032	122.025	4.591	5.38043e+06	75.5		4	6	2	[M-H]-1	4.89779e+06	964348	2.29972	3.3902e-07	1.54975e-05
3-Hydroxymethyl-phenol		C7 H8 O2	0.49	124.052	123.045	4.579	1.00916e+07		81.8	4	7	2	[M-H]-1	5.73541e+06	3.30283e+06	0.945598	0.00137403	0.0146144
2,3-Dihydroxy-3-methylbutanoic acid		C5 H10 O4	0.15	134.058	133.051	3.027	8.40266e+08		80.5	3	18	6	[M-H]-1	7.18501e+08	4.47253e+08	0.656185	0.000322389	0.00416394
2-Oxoglutaric acid		C5 H6 O5	0.35	146.022	145.014	2.417	2.28398e+08	85.5		4	3	1	[M-H]-1	1.19996e+08	1.64184e+08	-0.572333	0.000473919	0.00583504
mPEG12-Propionic acid		C6 H12 O4	0.26	148.074	147.066	4.495	9.78643e+07		77.8	4	3	1	[M-H]-1	8.65589e+07	5.32471e+07	0.695518	0.000249469	0.00332909
Guanine		C5 H5 N5 O	-0.22	151.049	152.057	4.216	7.80888e+06	98.8		4	6	2	[M+H]+1	3.81231e+06	6.78705e+06	-0.694753	0.00103201	0.00991807
Guanine		C5 H5 N5 O	0.19	151.049	152.057	2.836	1.51083e+07	85		4	10	4	[M+H]+1	4.25576e+06	1.07433e+07	-1.2254	1.12026e-05	0.000239917
2,5-Furandicarboxylic acid		C6 H4 O5	0.03	156.006	157.013	2.975	4.39085e+07		77.5	4	5	2	[M+H]+1	1.73634e+07	3.08032e+07	-0.801629	0.00357285	0.028495
AC-D-PRO-OH		C7 H11 N O3	0.16	157.074	158.081	4.775	5.94667e+07		82.3	4	3	1	[M+H]+1	4.74472e+07	2.32488e+07	1.08127	2.69634e-05	0.000488635
cis-Jasmone		C11 H16 O	0.14	164.12	165.127	8.144	1.90849e+07		83	4	2	1	[M+H]+1	1.05142e+07	1.69122e+07	-0.608336	8.59848e-05	0.00130964
Methyl 3,4-dihydroxybenzoate		C8 H8 O4	0.36	168.042	167.035	4.578	3.71871e+07		86.2	4	3	1	[M-H]-1	1.84699e+07	1.19873e+07	0.898555	0.00143149	0.0151133
(1S,3R)-ACPD		C7 H11 N O4	0.11	173.069	174.076	2.678	3.27836e+07		73.9	4	4	1	[M+H]+1	2.42102e+07	1.33447e+07	0.893224	3.45978e-05	0.000605676
Acexamic acid		C8 H15 N O3	0.27	173.105	172.098	6.655	5.07229e+06		81.7	4	21	6	[M-H]-1	2.72132e+06	1.63079e+06	0.954848	0.000750293	0.00857449
L-(+)-Citrulline		C6 H13 N3 O3	0.04	175.096	176.103	2.098	3.37644e+07	96.8		4	7	2	[M+H]+1	2.5342e+07	1.01558e+07	1.45512	2.07122e-06	5.29605e-05
Erythorbic acid		C6 H8 O6	-0.22	176.032	175.025	2.351	1.77764e+09		90.7	4	3	1	[M-H]-1	1.50857e+09	1.0562e+09	0.629989	0.00158714	0.0163941
Ascorbic acid		C6 H8 O6	-0.1	176.032	175.025	2.608	3.04471e+08		88.2	4	4	1	[M-H]-1	2.73551e+08	9.51868e+07	1.24773	8.07514e-06	0.000216868
Methyl phenylalaninate		C10 H13 N O2	0.08	179.095	180.102	5.483	4.30802e+07		91.7	4	1	0	[M+H]+1	2.59852e+07	1.80276e+07	0.564305	0.00654144	0.0464618
Phosphocholine		C5 H14 N O4 P	0.05	183.066	184.073	2.179	5.10973e+07		73.6	4	3	1	[M+H]+1	1.02187e+07	3.14692e+07	-1.46705	0.00020931	0.00269711
Phosphocholine		C5 H14 N O4 P	0.05	183.066	184.073	2.425	1.54465e+08		73.6	4	2	1	[M+H]+1	3.64047e+07	9.9812e+07	-1.56871	2.78086e-05	0.000501157
Pinonic acid		C10 H16 O3	0.42	184.11	183.103	8.453	8.25522e+06		78.4	4	5	2	[M-H]-1	5.98763e+06	2.04585e+06	1.74089	2.32701e-07	1.09881e-05
Glycyl-L-leucine		C8 H16 N2 O3	0.48	188.116	189.123	4.785	3.08965e+06	92.4		4	6	2	[M+H]+1	2.87971e+06	2.21474e+06	0.374333	0.00278149	0.0229649
2-(acetylamino)-4-(methylthio)butanoic acid		C7 H13 N O3 S	0.3	191.062	190.054	5.277	6.5294e+06	96.2		4	4	1	[M-H]-1	5.73092e+06	4.3016e+06	0.441062	0.00319048	0.0291072
Citric acid		C6 H8 O7	-0.51	192.027	191.02	2.619	5.71215e+09	99.7		4	7	2	[M-H]-1	2.42016e+09	4.64738e+09	-0.761388	0.000391016	0.00494175
Citric acid		C6 H8 O7	-0.5	192.027	191.02	2.969	6.42243e+09	99.6		4	5	1	[M-H]-1	2.76654e+09	4.81503e+09	-0.648077	0.00151436	0.015756
Citric acid		C6 H8 O7	-0.39	192.027	191.02	2.462	3.38053e+09	99.7		4	6	2	[M-H]-1	1.15558e+09	2.33054e+09	-1.00588	3.84246e-05	0.000758004
cis-5-Dodecenoic acid		C12 H22 O2	0.33	198.162	199.169	8.567	2.02321e+07		73	4	6	2	[M+H]+1	1.08441e+07	1.65727e+07	-0.737937	7.66719e-05	0.00119365
N-[1-(1,3-Benzodioxol-5-yl)-2-propanyl]formamide		C11 H13 N O3	0.63	207.09	208.097	6.798	1.31626e+07		77.3	4	5	2	[M+H]+1	5.57821e+06	1.09791e+06	2.17548	1.27378e-05	0.00026215
2-Naphthalenesulfonic acid		C10 H8 O3 S	0.15	208.019	207.012	6.148	7.83433e+07	96.9		4	3	1	[M-H]-1	1.8425e+07	4.74261e+07	-1.28424	0.00125628	0.0135294
2-Naphthalenesulfonic acid		C10 H8 O3 S	0.23	208.019	207.012	5.961	2.77155e+07	95.3		4	4	1	[M-H]-1	1.34768e+07	2.12551e+07	-0.503885	0.00463668	0.0394531
Pro-Pro		C10 H16 N2 O3	0.58	212.116	213.123	4.218	9.77841e+06		88.4	4	12	4	[M+H]+1	7.55479e+06	4.81865e+06	0.624509	0.00044796	0.00497354
Valylproline		C10 H18 N2 O3	0.58	214.132	215.139	4.5	1.26763e+07	95.9		4	4	1	[M+H]+1	1.05022e+07	7.56445e+06	0.568783	0.000198686	0.00260328
12-Hydroxydodecanoic acid		C12 H24 O3	0.32	216.173	215.165	8.563	2.22748e+07	98.7		4	4	1	[M-H]-1	1.11071e+07	1.81766e+07	-0.732771	8.41667e-05	0.00139102
γ-L-Glutamyl-L-alanine		C8 H14 N2 O5	0.33	218.09	219.098	2.77	3.73014e+07		70.4	4	3	1	[M+H]+1	2.47121e+07	1.70514e+07	0.821537	0.00205809	0.0179403
γ-L-Glutamyl-L-alanine		C8 H14 N2 O5	0.34	218.09	219.098	2.444	7.3354e+07		91.8	4	8	2	[M+H]+1	5.26189e+07	3.59343e+07	0.748972	0.00198597	0.0173834
(-)-Caryophyllene oxide		C15 H24 O	0.5	220.183	221.19	6.78	6.19006e+06	82.7		4	3	1	[M+H]+1	5.22841e+06	3.73527e+06	0.492648	0.00548012	0.04014
Cystathionine	methionine precursor	C7 H14 N2 O4 S	0.52	222.068	221.06	1.939	2.31463e+07	77.3		4	26	9	[M-H]-1	7.98196e+06	64762.2	6.766	1.57534e-13	4.83517e-11
1-naphthol-3-sulfonicacid		C10 H8 O4 S	0.28	224.014	223.007	4.746	3.18547e+07		89.3	4	2	1	[M-H]-1	1.15688e+06	5.95022e+06	-2.50787	6.47196e-05	0.00113975
Traumatic Acid		C12 H20 O4	-0.08	228.136	227.129	8.137	1.69411e+08		91.5	4	5	2	[M-H]-1	7.94686e+07	1.36564e+08	-0.809724	2.29071e-06	7.62539e-05
Traumatic Acid		C12 H20 O4	0.14	228.136	227.129	6.951	4.00699e+07		78.3	4	4	1	[M-H]-1	1.2384e+07	1.84047e+07	-0.845885	0.00422548	0.0366806
Leucylproline		C11 H20 N2 O3	0.41	228.147	229.155	5.092	3.53521e+07	96.9		4	5	1	[M+H]+1	3.07426e+07	2.25502e+07	0.450166	0.000110715	0.00164475
Val-Leu		C11 H22 N2 O3	0.47	230.163	231.17	5.275	1.21358e+07		78.4	4	2	0	[M+H]+1	9.33903e+06	1.17517e+07	-0.37677	0.00494183	0.037298
Val-Asp		C9 H16 N2 O5	0.41	232.106	233.113	2.449	1.08675e+07		72.1	4	6	2	[M+H]+1	9.16765e+06	6.49625e+06	0.428354	0.00269056	0.0223454
(2S)-2-(Benzoyloxy)succinic acid		C11 H10 O6	0.09	238.048	237.04	6.577	1.36582e+08		83.7	4	1	1	[M-H]-1	7.65652e+07	1.59654e+07	2.22038	1.54811e-07	7.65587e-06
H-GLU-VAL-OH		C10 H18 N2 O5	0.08	246.122	247.129	4.51	1.00876e+08		75.6	4	5	1	[M+H]+1	8.20079e+07	2.92339e+07	1.36966	6.72678e-07	2.04175e-05
D-Valyl-L-methionine		C10 H20 N2 O3 S	0.52	248.12	249.127	4.7	1.02995e+07		86.1	4	4	1	[M+H]+1	5.93065e+06	7.49141e+06	-0.477046	0.00500706	0.0375218
Υ-Glutamylcysteine	glutathione precursor	C8 H14 N2 O5 S	-0.05	250.062	251.07	2.613	3.39575e+08	98.6		4	4	1	[M+H]+1	1.77979e+08	1.93677e+07	3.24437	1.11366e-05	0.000239721
Υ-Glutamylcysteine	glutathione precursor	C8 H14 N2 O5 S	-0.03	250.062	251.07	2.864	1.52201e+08	98.4		4	4	2	[M+H]+1	9.43839e+07	1.04244e+07	3.03463	5.29966e-06	0.000122853
Υ-Glutamylcysteine	glutathione precursor	C8 H14 N2 O5 S	0.17	250.062	251.07	2.469	1.18483e+08	98.6		4	10	3	[M+H]+1	6.9185e+07	8.87599e+06	2.90228	2.57096e-05	0.000477836
Daidzein	daidzein	C15 H10 O4	0.41	254.058	255.065	7.182	4.92758e+07	85.2		4	4	1	[M+H]+1	6.66918e+06	789004	3.75073	3.4949e-05	0.00060679
L-alpha-Glycerylphosphorylcholine		C8 H20 N O6 P	0.21	257.103	258.11	2.241	6.99204e+07		91.8	4	4	1	[M+H]+1	4.53223e+07	3.18886e+07	0.519424	0.00396924	0.0313014
gamma-Glutamylleucine		C11 H20 N2 O5	0.67	260.137	261.145	5.098	1.28156e+07		88.5	4	5	1	[M+H]+1	9.41769e+06	4.80648e+06	0.972331	3.78992e-05	0.000649987
N-(4-Aminobenzoyl)-L-glutamic acid		C12 H14 N2 O5	0.2	266.09	265.083	4.528	2.54024e+06		74.4	3	6	2	[M-H]-1	1.97498e+06	876062	1.2735	4.06764e-07	1.80192e-05
Adenosine		C10 H13 N5 O4	-0.27	267.097	268.104	4.195	5.5437e+08	99.9		4	4	1	[M+H]+1	2.89174e+08	4.21016e+08	-0.66423	9.90194e-07	2.86006e-05
Coumestrol	daidzein-derived coumestan	C15 H8 O5	0.28	268.037	267.03	7.813	1.1287e+07		75.4	4	5	1	[M-H]-1	4.59935e+06	157180	3.86787	7.7164e-05	0.00131057
Genistein	genistein isomer	C15 H10 O5	0.15	270.053	269.046	6.718	6.60334e+06	70.5		4	6	2	[M-H]-1	1.83621e+06	348188	3.13359	0.000211227	0.00297588
Genistein	genistein	C15 H10 O5	0.38	270.053	271.06	7.787	6.47921e+07	85.1		4	3	1	[M+H]+1	2.61839e+07	4.17859e+06	2.56481	1.14694e-05	0.000243162
Pelargonidin	genistein isomer	C15 H10 O5	0.47	270.053	271.06	7.187	1.78433e+07	73.5		4	6	2	[M+H]+1	4.50654e+06	193382	4.5714	3.8151e-07	1.27745e-05
Stearidonic acid		C18 H28 O2	0.41	276.209	277.216	9.217	5.86686e+06		75.6	4	2	1	[M+H]+1	3.18147e+06	4.85154e+06	-0.534304	0.00245835	0.0208268
Glu-Met	glutathione metabolism	C10 H18 N2 O5 S	0.48	278.094	279.101	4.529	3.21728e+07		76.2	4	5	2	[M+H]+1	2.36374e+07	4.88724e+06	2.30714	3.08491e-07	1.04122e-05
Guanosine nist 79.5		C10 H13 N5 O5	0.08	283.092	284.099	4.218	8.29098e+07		79.5	4	4	1	[M+H]+1	3.91912e+07	7.72919e+07	-0.624134	0.00330052	0.0264732
cyclo L-trp L-pro nist 97.3	cyclic dipeptide [cWP]	C16 H17 N3 O2	0.14	283.132	284.139	6.674	1.37549e+08		97.3	4	4	1	[M+H]+1	9.53619e+07	122185	9.44533	2.29935e-15	6.4673e-13
Rhein	anthraquinone	C15 H8 O6	0.17	284.032	283.025	8.157	4.02531e+06		73.5	4	8	3	[M-H]-1	1.73546e+06	178620	2.91674	6.96938e-05	0.00120756
Luteolin	tetrahydroxyflavone	C15 H10 O6	0.27	286.048	285.041	7.18	9.66586e+06	80		4	10	3	[M-H]-1	3.53782e+06	1.7466e+06	1.25185	0.00026076	0.00345829
2,4,6-Trihydroxy-2-(4-hydroxybenzyl)-1-benzofuran-3(2H)-one	genistein derivative	C15 H12 O6	0.35	288.063	287.056	6.845	1.13397e+07	81.6		4	5	1	[M-H]-1	1.82505e+06	281257	3.00557	6.59459e-06	0.00018049
(E)-3,10-Dihydroxy-4,9-dimethyldodec-6-enedioic acid		C14 H24 O6	0.33	288.157	287.15	6.592	2.53099e+07		85.3	4	3	1	[M-H]-1	1.05464e+07	1.97528e+07	-1.00775	1.3176e-06	4.7181e-05
LEVOBUNOLOL		C17 H25 N O3	0.64	291.184	292.191	6.635	1.21174e+07		72.3	4	6	2	[M+H]+1	6.14496e+06	1.01042e+07	-0.731638	0.000236508	0.00299648
Glu-Phe		C14 H18 N2 O5	0.58	294.122	295.129	5.394	9.09907e+06		80.6	4	3	1	[M+H]+1	5.47546e+06	1.97866e+06	1.44696	0.000133651	0.00189856
13(S)-HOTrE		C18 H30 O3	0.45	294.22	295.227	10.228	1.92076e+07	86.5		4	4	1	[M+H]+1	7.95676e+06	1.47194e+07	-0.746651	0.000273945	0.00334038
5'-S-Methyl-5'-thioadenosine	methionine metabolism	C11 H15 N5 O3 S	0.59	297.09	298.097	5.038	1.78295e+07	99.4		4	2	1	[M+H]+1	1.15577e+07	4.96041e+06	1.16374	2.87243e-06	7.12871e-05
8-(4-Sulfophenyl) octanoic acid		C14 H20 O5 S	0.1	300.103	299.096	7.03	2.6584e+07	77.1		4	10	3	[M-H]-1	353543	3.72739e+06	-3.05216	0.000588362	0.00691122
L-Tryptophyl-L-proline	dipeptide	C16 H19 N3 O3	0.28	301.143	302.15	5.625	4.88594e+07		71.2	4	4	1	[M+H]+1	3.60498e+07	283736	7.07932	6.37436e-16	2.44486e-13
Arachidonic acid		C20 H32 O2	0.48	304.24	305.248	7.342	2.19668e+07	84		4	10	3	[M+H]+1	1.88718e+07	1.19415e+07	0.691977	8.58322e-07	2.55018e-05
Pinolenic acid ethyl ester		C20 H34 O2	0.53	306.256	307.263	8.46	4.71276e+06	74.5		4	16	5	[M+H]+1	2.495e+06	1.60354e+06	0.827024	0.00546667	0.0401313
Moupinamide		C18 H19 N O4	0.3	313.132	314.139	7.137	5.18055e+06		77.5	4	4	1	[M+H]+1	1.09003e+06	2.95305e+06	-1.18484	0.00186416	0.0164882
4-Dodecylbenzenesulfonic acid		C18 H30 O3 S	-0.92	326.191	325.184	11.436	8.23665e+09	99.9		4	21	7	[M-H]-1	1.75755e+09	4.72336e+09	-1.61524	2.2821e-06	7.62539e-05
4-Dodecylbenzenesulfonic acid		C18 H30 O3 S	-0.02	326.192	325.184	10.717	6.16327e+07	98.9		4	21	5	[M-H]-1	8.91918e+06	3.05756e+07	-1.75731	0.000114684	0.00185262
PEG n7		C14 H30 O8	0.58	326.194	327.202	5.415	1.73478e+07	82.1		4	3	1	[M+H]+1	4.32271e+06	9.18419e+06	-1.04137	0.000636154	0.00667645
4-Acetyl-3-hydroxy-5-methylphenyl beta-D-glucopyranoside		C15 H20 O8	0.12	328.116	327.109	4.97	1.73022e+07		79.1	4	7	1	[M-H]-1	7.80988e+06	1.19648e+06	2.69695	0.000235811	0.00321466
Ethyl gamma-glutamylcysteinylglycinate		C12 H21 N3 O6 S	-0.17	335.115	334.108	4.246	3.21884e+08		70.9	4	6	2	[M-H]-1	2.66791e+08	3.9947e+07	2.69786	4.86361e-09	3.79615e-07
α,α-Trehalose		C12 H22 O11	-0.11	342.116	341.109	2.825	7.63192e+06	93.1		4	7	2	[M-H]-1	6.51241e+06	4.65079e+06	0.477311	0.00224096	0.0217368
5-[5-(methoxycarbonyl)-5,8a-dimethyl-2-methylidene-decahydronaphthalen-1-yl]-3-methylpentanoic acid		C21 H34 O4	0.46	350.246	351.253	9.431	8.30591e+06	79.5		4	9	3	[M+H]+1	6.74413e+06	5.31708e+06	0.377207	0.00236036	0.0200773
S-Adenosylhomocysteine	methionine metabolism	C14 H20 N6 O5 S	0.36	384.122	385.129	4.138	5.63494e+07	99.6		4	6	2	[M+H]+1	4.03913e+07	4.27385e+06	2.91322	3.80428e-08	1.6719e-06
S-Adenosylmethionine	methionine metabolism	C15 H22 N6 O5 S	0.17	398.137	399.145	2.245	3.24829e+07	86.1		4	7	2	[M+H]+1	2.07367e+07	7.52904e+06	1.62946	4.68566e-07	1.50907e-05
DQH		C15 H22 N6 O7	1.07	398.155	399.163	7.647	3.46896e+07	79.6		4	5	1	[M+H]+1	2.65241e+07	2.1089e+07	0.343313	0.00705876	0.0494699
Daidzin	glycosylated daidzein	C21 H20 O9	0.29	416.111	417.118	5.888	5.71268e+07	99.4		4	7	2	[M+H]+1	2.88209e+07	1.70824e+06	3.99226	3.21124e-08	1.4413e-06
Genistin mzcloud 89.4	glycosylated genistein	C21 H20 O10	0.31	432.106	433.113	6.369	3.11594e+07		89.4	4	10	3	[M+H]+1	8.75992e+06	2.63394e+06	1.89943	0.000499403	0.00547235
7-Hydroxy-2-(4-hydroxyphenyl)-4-oxo-3,4-dihydro-2H-chromen-5-yl β-D-glucopyranoside mzcloud 80.8	glycosylated isoflavonoid	C21 H22 O10	0.06	434.121	433.114	6.613	1.97863e+07	80.8		4	12	3	[M-H]-1	1.05292e+07	2.56204e+06	2.19543	5.21117e-07	2.23924e-05
3-Ethyl-4-hydroxy-4-methylpentyl 6-O-[(2S,3R,4R)-3,4-dihydroxy-4-(hydroxymethyl)tetrahydro-2-furanyl]-β-D-glucopyranoside		C19 H36 O11	0.07	440.226	439.219	7.329	5.65703e+06	73		4	5	2	[M-H]-1	4.33309e+06	3.34963e+06	0.443618	0.00255096	0.0240911
Trifolin	glycosylated flavonoid	C21 H20 O11	0.3	448.101	449.108	5.852	3.48578e+07	94.8		4	11	3	[M+H]+1	1.43965e+07	2.99018e+06	2.33752	4.23221e-05	0.000708559
3,5-Dihydroxy-2-(4-hydroxyphenyl)-4-oxo-3,4-dihydro-2H-chromen-7-yl hexopyranoside	glycosylated flavonoid	C21 H22 O11	-0.05	450.116	449.109	5.944	2.03842e+07	75.6		4	3	1	[M-H]-1	1.27486e+07	1.10149e+06	3.55821	6.0007e-09	4.37034e-07
5-(5,7-Dihydroxy-3-methoxy-4-oxo-4H-chromen-2-yl)-2-hydroxyphenyl beta-D-glucopyranoside	glycosylated flavonoid	C22 H22 O12	-0.55	478.111	477.104	6.379	1.23887e+07		72.7	4	8	2	[M-H]-1	3.86888e+06	1.44927e+06	1.57355	0.000735614	0.00849713
Bis(2,2,6,6-tetramethyl-4-piperidyl)sebacate		C28 H52 N2 O4	0.3	480.393	481.4	6.998	6.98697e+06	78.6		4	13	5	[M+H]+1	1.26345e+06	4.59751e+06	-1.9055	7.28678e-08	2.98475e-06
6''-O-MALONYLGENISTIN	malonyl-glycosylated genistein	C24 H22 O13	0.54	518.106	519.114	6.719	1.02293e+07		80.9	4	23	6	[M+H]+1	3.64202e+06	533632	3.15193	1.28809e-06	3.52886e-05
Ambocin	glycosylated genistein	C26 H28 O14	0.41	564.148	565.155	6.214	1.26156e+07		88	4	7	3	[M+H]+1	4.99719e+06	635183	3.22719	2.03814e-06	5.24324e-05
Pelargonidin 3,5-diglucoside cation	glycosylated flavonoid	C27 H31 O15	-1692.97	594.159	595.166	5.421	3.61281e+07		81.4	4	4	1	[M+H]+1	1.34437e+07	3.90446e+06	1.83265	5.76267e-05	0.00091746
Pelargonidin 3,5-diglucoside cation	glycosylated flavonoid	C27 H31 O15	-1692.56	594.159	595.166	4.937	3.7599e+06		72.8	4	6	2	[M+H]+1	1.18855e+06	108651	3.37289	5.4303e-06	0.000125194
4-(5,7-Dihydroxy-4-oxo-4H-chromen-2-yl)-2-(β-D-glucopyranosyloxy)phenyl β-D-glucopyranoside	glycosylated flavonoid	C27 H30 O16	0.3	610.154	611.161	5.159	1.25741e+07	89		4	4	1	[M+H]+1	4.10437e+06	1.03563e+06	2.01979	8.19372e-05	0.00126165
6-hydroxy-3-(3-hydroxy-4-{[3,4,5-trihydroxy-6-({[3,4,5-trihydroxy-6-(hydroxymethyl)oxan-2-yl]oxy}methyl)oxan-2-yl]oxy}phenyl)-5,7-dimethoxy-4H-chromen-4-one	glycosylated isoflavonoid	C29 H34 O17	0.23	654.18	655.187	5.656	4.18267e+07	92.2		4	1	0	[M+H]+1	1.09148e+07	3.04302e+06	2.08115	0.00216977	0.0186822
