# Supplementary material for: Untargeted metabolomics identifies a bacterial cyclic dipeptide that induces resistance to a rust fungus of beans
Source: Sci Rep. 2025 Dec 30;16:3606. doi: 10.1038/s41598-025-33515-4 (PMC12847696; doi:10.1038/s41598-025-33515-4)
Supplement: Supplementary file 2 — Supplementary Material 2 [file 41598_2025_33515_MOESM2_ESM.xlsx]

## Sheet: Sheet1
Supplementary Table S2: This .xlsx file contains compound identification data for water (control) and 30 µM auxin, cFP, cGP, cLP, and cWP treated Phaseolus vulgaris 24 hours after infiltration
Compound	Formula	Annot. DeltaMass [ppm]	Calc. MW	m/z	RT [min]	Area (Max.)	mzCloud Best Match	mzVault Best Match	# Usable QC	RSD QC Areas [%]	RSD Corr. QC Areas [%]	Reference Ion	Group Area: auxin	Group Area: cFP	Group Area: cGP	Group Area: cLP	Group Area: cWP	Group Area: water	Group CV [%]: auxin	Group CV [%]: cFP	Group CV [%]: cGP	Group CV [%]: cLP	Group CV [%]: cWP	Group CV [%]: water	ANOVA pvalue	auxin-water Tukey HSD pvalue	Log2 fold auxin/water	cFP-water Tukey HSD pvalue	Log2 fold cFP/water	cGP-water Tukey HSD pvalue	Log2 fold cGP/water	cLP-water Tukey HSD pvalue	Log2 fold cLP/water	cWP-water Tukey HSD pvalue	Log2 fold cWP/water
Indole-3-acetyl-L-aspartic acid	C14 H14 N2 O5	-0.1	290.09	289.083	6.087	1.27003e+08	70		4	7	2	[M-H]-1	7.02105e+07	1.09256e+06	900377	786935	872632	806772	46.2036	48.734	49.7647	48.1921	42.9354	37.0379	2.98e-10	0	6.50505	0.993836	0.269726	0.941888	0.452174	0.985432	-0.326119	0.999987	0.0764557
12-oxo Phytodienoic Acid	C18 H28 O3	0.35	292.204	293.211	9.574	7.3898e+07	89.7		4	12	3	[M+H]+1	3.26474e+07	3.61174e+07	2.69239e+07	2.5026e+07	2.93555e+07	1.54581e+07	28.2545	23.9786	18.0775	61.8583	12.147	17.4412	0.0262	0.072092	0.909013	0.022607	1.08545	0.162806	0.773621	0.045962	0.979022	0.0769493	0.89865
9(S)-HpOTrE	C18 H30 O4	-0.18	310.214	309.207	9.575	1.04707e+08		73	4	8	2	[M-H]-1	4.34358e+07	4.67758e+07	4.25753e+07	3.94286e+07	4.45981e+07	2.30862e+07	34.9278	23.787	23.7321	59.2684	14.1674	12.5045	0.0402	0.268362	0.71125	0.0390501	1.04878	0.129205	0.850007	0.0530757	0.999763	0.099699	0.895163
Phytoprostane A1	C18 H28 O4	-0.44	308.199	307.191	10.112	1.49339e+07		70.6	4	6	2	[M-H]-1	1.10041e+07	879504	3.0542e+06	1.98464e+06	3.49636e+06	6.35036e+06	25.3093	66.3223	31.9834	97.401	26.1565	55.9951	0.0011	0.379212	1.35252	0.0206896	-2.4423	0.971256	-0.512054	0.790856	-0.866245	0.998944	-0.249352
Daidzein	C15 H10 O4	-0.07	254.058	255.065	7.209	4.35618e+08	97		4	15	4	[M+H]+1	584947	137439	207888	157034	7.91981e+07	126083	90.2752	6.83341	66.0286	62.6824	109.937	9.7647	1.62e-09	0.136975	1.99677	0.99999	0.106014	0.915087	0.748173	0.972499	0.566363	0	9.24003
Daidzin	C21 H20 O9	-0.02	416.111	417.118	5.897	8.26227e+07	98.9		4	15	4	[M+H]+1	377224	737781	706624	399795	5.88694e+07	288301	92.1685	43.1122	47.7528	47.1972	12.7325	50.1244	3.5e-10	0.686053	0.823604	0.115741	1.53323	0.605659	0.899151	0.858201	0.638705	0	7.77888
3,6-Dihydroxy-2-(3-hydroxyphenyl)-4H-chromen-4-one	C15 H10 O5	0.25	270.053	269.046	7.207	9.9876e+07		79.8	4	10	3	[M-H]-1	100265	98876.6	95569.3	104092	2.03594e+07	100661	7.67921	2.21714	5.22802	4.67944	110.942	3.73339	4.93e-12	1	-0.0262025	1	-0.0333907	0.999993	-0.0632243	0.999999	0.0429964	0	7.71444
Genistein	C15 H10 O5	-0.21	270.053	271.06	7.812	1.00399e+09	98.1		4	16	5	[M+H]+1	8.71711e+06	1.91667e+06	3.59699e+06	4.48904e+06	2.44108e+08	2.56421e+06	92.5245	82.993	45.3058	38.1779	98.6003	65.2383	2.48e-05	0.127098	3.00018	1	-0.0119013	0.748522	1.52033	0.463933	2.06142	3.4e-05	7.5129
(2S,3S)-3,5,7-Trihydroxy-2-(4-hydroxyphenyl)-8-(3-methyl-2-buten-1-yl)-2,3-dihydro-4H-chromen-4-one	C20 H20 O6	-0.29	356.126	355.119	8.866	7.24221e+07		72.1	4	7	2	[M-H]-1	63096.9	59567.6	60000.2	59030.7	5.54452e+06	57271.1	121.424	4.19499	151.043	5.26241	162.463	3.7861	0.000142	0.981157	0.782279	1	0.0607558	0.963004	0.915944	1	0.0532699	0.0003244	6.36808
6''-O-MALONYLGENISTIN	C24 H22 O13	0.6	518.106	519.114	6.733	1.73892e+07		77.2	4	18	5	[M+H]+1	137385	126726	135876	126177	7.87078e+06	134165	13.4742	10.6805	13.3898	14.5993	35.825	13.3823	2.43e-16	0.999999	-0.0121411	0.998196	-0.0833333	1	0.00144384	0.998519	-0.0799519	0	5.76661
(-)-dihydrokaempferol	C15 H12 O6	0.5	288.064	287.056	6.871	5.7921e+07		83.7	4	6	3	[M-H]-1	578462	171636	296505	521798	1.18913e+07	311482	69.9014	56.5704	61.029	34.1691	120.466	21.1334	6.72e-06	0.926044	0.751371	0.837441	-0.933179	0.996859	-0.364742	0.970744	0.598279	5.67e-05	5.08119
Nicotinic acid	C6 H5 N O2	-0.01	123.032	124.039	2.879	1.40614e+08	99.7		4	10	3	[M+H]+1	8.92913e+06	7.60616e+06	8.59071e+06	7.28133e+06	7.74767e+07	9.00867e+06	64.3519	29.4775	35.7881	32.3684	58.2519	63.9886	0.00649	0.999852	-0.241028	0.995674	0.485913	0.959131	0.806235	0.991252	0.566151	0.0101807	3.86826
sinensin	C21 H22 O11	0.16	450.116	449.109	5.959	2.05912e+07	73.8		4	12	3	[M-H]-1	1.14782e+06	1.22464e+06	1.01179e+06	1.15022e+06	1.26393e+07	1.19056e+06	24.0412	28.1933	28.1068	26.4378	27.8852	18.3385	1.14e-10	1	0.00397019	0.995596	0.126735	0.946251	-0.224031	0.960321	-0.207978	0	3.37022
Apigetrin	C21 H20 O10	0.5	432.106	431.099	6.666	1.7511e+07		78.4	4	16	5	[M-H]-1	1.43373e+06	893739	1.70063e+06	1.29789e+06	1.19864e+07	2.02432e+06	24.6931	105.585	20.8128	32.6824	29.7705	56.059	0.00132	0.999915	0.185074	0.576958	-1.38938	0.997778	0.362316	0.999995	0.102961	0.0133429	3.21462
Genistin	C21 H20 O10	0.31	432.106	433.113	6.361	3.16531e+07	94		4	16	4	[M+H]+1	3.11792e+06	2.44213e+06	1.63989e+06	1.33035e+06	2.13862e+07	2.87177e+06	27.2427	60.4973	67.7424	37.0789	9.77881	37.0618	3.51e-05	0.998112	0.257619	0.887778	-0.660409	0.860381	-0.702176	0.838422	-0.732687	0.000833	3.17824
Υ-Glutamylcysteine	C8 H14 N2 O5 S	0	250.062	251.07	2.448	1.63128e+09	98.6		4	20	5	[M+H]+1	4.98767e+07	1.49144e+08	1.89685e+08	9.54602e+07	7.95055e+08	9.08416e+07	52.1335	53.5244	43.4561	65.6189	63.8678	83.6734	0.000631	0.796578	-0.85902	0.975408	0.493894	0.49706	1.2086	0.999819	0.173496	0.0045794	2.92836
Luteolin	C15 H10 O6	-0.1	286.048	285.04	7.198	1.82555e+08	74.2		4	9	3	[M-H]-1	4.91895e+06	4.90572e+06	4.70405e+06	4.92055e+06	2.53551e+07	4.76845e+06	7.73059	20.5049	45.4778	57.6353	135.762	30.5597	0.00622	1	-0.0507665	1	-0.0100885	0.999765	-0.20383	0.91447	-0.746829	0.0331042	2.54664
sinensin	C21 H22 O11	0.02	450.116	449.109	5.623	2.71529e+07	73		4	13	5	[M-H]-1	2.35173e+06	1.97668e+06	2.09254e+06	1.62817e+06	7.23031e+06	1.849e+06	28.1555	20.2086	22.8521	26.9146	95.4533	58.1439	0.00727	0.950222	0.50176	0.972329	0.435757	0.981232	0.398327	1	0.00128614	0.0084119	2.34671
7-Hydroxy-2-(4-hydroxyphenyl)-4-oxo-3,4-dihydro-2H-chromen-5-yl β-D-glucopyranoside	C21 H22 O10	0.29	434.121	433.114	6.625	2.07289e+07	78.2		4	12	5	[M-H]-1	4.25479e+06	2.81871e+06	2.86415e+06	3.13291e+06	1.63673e+07	4.02622e+06	32.9842	58.1028	22.7429	29.5033	21.2166	20.706	3.13e-06	0.999241	0.111244	0.998992	-0.117977	0.83353	-0.385938	0.972101	-0.242964	4.46e-05	2.12634
Nicotinic acid	C6 H5 N O2	0.01	123.032	124.039	4.335	8.23612e+07	99.9		4	11	3	[M+H]+1	2.28055e+07	1.28398e+07	1.62345e+07	1.45146e+07	7.21163e+07	1.73651e+07	28.8946	20.8228	8.35773	20.1636	7.8517	20.9019	3.95e-09	0.93792	0.18657	0.095884	-0.579818	0.969841	-0.15647	0.844067	-0.239359	2e-07	1.98805
Prunin	C21 H22 O10	0.31	434.121	435.129	6.582	6.22388e+06	83.9		4	30	9	[M+H]+1	1.79841e+06	721521	1.15333e+06	1.31621e+06	5.53908e+06	1.55617e+06	25.2671	31.418	44.3731	16.5275	25.9054	23.5457	1.63e-07	0.996045	0.134513	0.014259	-1.04723	0.895233	-0.289315	0.977463	-0.197667	2.71e-05	1.88954
maesopsin	C15 H12 O6	0.5	288.064	289.071	5.63	1.91979e+07		72.1	4	19	5	[M+H]+1	1.77332e+06	1.88029e+06	1.56663e+06	1.36292e+06	5.41987e+06	1.94134e+06	1.79108	29.3956	19.7643	41.7792	70.8549	13.1048	0.000229	0.999991	-0.0508194	0.999992	-0.0495681	0.996923	-0.170212	0.755337	-0.49704	0.002696	1.68862
5'-S-Methyl-5'-thioadenosine	C11 H15 N5 O3 S	0.45	297.09	298.097	5.023	7.06838e+07	99.6		4	14	4	[M+H]+1	2.51204e+07	2.17287e+07	2.76035e+07	2.42324e+07	4.51231e+07	2.45143e+07	5.77668	14.1474	32.6987	20.2373	32.8301	19.803	0.0105	1	-0.00311726	0.973246	-0.185457	0.999065	-0.0895267	0.999975	0.042716	0.0416968	0.81388
