# Supplementary material for: Untargeted metabolomics identifies a bacterial cyclic dipeptide that induces resistance to a rust fungus of beans
Source: Sci Rep. 2025 Dec 30;16:3606. doi: 10.1038/s41598-025-33515-4 (PMC12847696; doi:10.1038/s41598-025-33515-4)
Supplement: Supplementary file 3 — Supplementary Material 3 [file 41598_2025_33515_MOESM3_ESM.xlsx]

## Sheet: Sheet1
Supplementary Table S5. This .xlsx file contains compound identification data for water (control) and 300 µM cWP-treated Arabidopsis thaliana 24 hours after application
Compound	Formula	Annot. DeltaMass [ppm]	Calc. MW	m/z	RT [min]	Area (Max.)	mzCloud Best Match	mzVault Best Match	# Usable QC	RSD QC Areas [%]	RSD Corr. QC Areas [%]	Reference Ion	Group Area: cWP	Group Area: water	Log2 Fold Change: (cWP) / (water)	P-value: (cWP) / (water)	Adj. P-value: (cWP) / (water)
Glucoerucin	C12 H23 N O9 S3	-0.82	421.053	420.046	4.968	2.07296e+08		93.4	7	7	1	[M-H]-1	1.18623e+08	7.43899e+06	4	0.00994136	0.0248111
salicylic acid	C7 H6 O3	0.24	138.032	137.024	7.205	1.57096e+08	91.2		7	3	1	[M-H]-1	1.19931e+08	1.8173e+07	2.72	6.40477e-05	0.00047503
Glucoberteroin	C13 H25 N O9 S3	-0.59	435.069	434.062	5.475	1.57094e+07		90.7	7	5	1	[M-H]-1	8.07686e+06	387158	4.38	0.00951014	0.0239291
camalexin	C11 H8 N2 S	0.51	200.041	199.034	8.258	2.68711e+06		72.5	7	17	4	[M-H]-1	1.6702e+06	52084.3	5	0.00015805	0.000897202
L(-)-Pipecolinic acid	C6 H11 N O2	0.46	129.079	130.086	2.424	5.19422e+08		88.1	7	13	3	[M+H]+1	4.00941e+08	5.37785e+07	2.9	6.44814e-05	0.000479416
