# Supplementary material for: Untargeted metabolomics identifies a bacterial cyclic dipeptide that induces resistance to a rust fungus of beans
Source: Sci Rep. 2025 Dec 30;16:3606. doi: 10.1038/s41598-025-33515-4 (PMC12847696; doi:10.1038/s41598-025-33515-4)
Supplement: Supplementary file 4 — Supplementary Material 4 [file 41598_2025_33515_MOESM4_ESM.xlsx]

## Sheet: Sheet1
Supplementary Dataset S4. This .xlsx file contains gene transcription data for water (control) and 300 µM cWP-treated Phaseolus vulgaris Black Valentine 24 hours after application
ID	log2FoldChange	pvalue	padj	BVcWP1	BVcWP2	BVcWP3	BVcWP4	BVWATER1	BVWATER2	BVWATER3	BVWATER4	Description	JGI acession number	Protein fold change in Black Valentine beans treated with benzothiadiazole (Cooper et al., 2020, Mol Plant Microbe Interact)	Arabidopsis thaliana gene ortholog	Arabidopsis Gene Ontology Process	Arabidopsis Gene Ontology Function	Gene Ontology numbers	Arabidopsis defline
LOC137828824	2.65226	0.00394603	0.0228988	71.8638	4.87044	18.3879	4.51133	4.80939	6.04584	2.23336	2.45583	description "chalcone--flavanone isomerase"	Phvul.007G008600	2.0222	AT3G55120	flavonoid biosynthetic process	chalcone isomerase activity	GO:0016872	Chalcone-flavanone isomerase family protein
LOC137812901	1.96638	5.67218e-05	0.000905858	51.7842	37.9894	40.0207	21.0529	5.77127	4.31846	13.4002	15.9629	description "cytochrome P450 CYP736A12-like"	Phvul.002G315400		AT5G07990	flavonoid biosynthetic process	flavonoid 3'-monooxygenase activity	GO:0055114,GO:0020037,GO:0016705,GO:0005506	Cytochrome P450 superfamily protein
LOC137808460	1.24328	1.53987e-14	5.50415e-12	2902.03	3061.56	3210.31	2152.66	1366.83	1267.9	1121.15	1025.31	description "naringenin,2-oxoglutarate 3-dioxygenase"	Phvul.003G261900		AT3G51240	flavonoid biosynthetic process	flavanone 3-dioxygenase activity	GO:0055114,GO:0016491	flavanone 3-hydroxylase
LOC137826077	7.19123	9.40898e-07	3.36317e-05	63.4092	3.89635	41.1023	3.00755	0	0	0	0	description "vestitone reductase-like"	Phvul.008G076450		AT2G45400	brassinosteroid metabolic process	oxidoreductase activity, acting on the CH-OH group of donors, NAD or NADP as acceptor	GO:0050662,GO:0003824	NAD(P)-binding Rossmann-fold superfamily protein
LOC137806464	6.71889	0.000205219	0.00247047	394.194	1.94818	134.123	6.0151	0	1.72738	3.35004	0	description "2-hydroxyisoflavanone synthase"	Phvul.003G051700		AT5G06900	#N/A	oxidoreductase activity, acting on paired donors, with incorporation or reduction of molecular oxygen, NAD(P)H as one donor, and incorporation of one atom of oxygen	GO:0055114,GO:0020037,GO:0016705,GO:0005506	cytochrome P450, family 93, subfamily D, polypeptide 1
LOC137822657	6.51366	3.64516e-05	0.000638569	290.626	4.87044	199.022	25.5642	0	4.31846	0	1.22792	description "isoflavone 2'-hydroxylase-like"	Phvul.009G244100		AT4G37340	#N/A	oxidoreductase activity, acting on paired donors, with incorporation or reduction of molecular oxygen, NAD(P)H as one donor, and incorporation of one atom of oxygen	GO:0055114,GO:0020037,GO:0016705,GO:0005506	cytochrome P450, family 81, subfamily D, polypeptide 3
LOC137836822	4.57695	2.21557e-08	1.46031e-06	197.625	22.404	231.471	27.068	2.88564	2.59107	12.2835	2.45583	description "cytochrome P450 82A3-like"	Phvul.004G021200		AT4G31940	cellular response to iron ion	fraxetin 5-hydroxylase activity	GO:0055114,GO:0020037,GO:0016705,GO:0005506	cytochrome P450, family 82, subfamily C, polypeptide 4
LOC137825760	3.85584	0.00011542	0.00159385	331.842	16.5595	170.899	21.8048	6.73315	7.77322	16.7502	6.13958	description "vestitone reductase-like"	Phvul.008G076600	2.00143	AT2G45400	brassinosteroid metabolic process	oxidoreductase activity, acting on the CH-OH group of donors, NAD or NADP as acceptor	GO:0050662,GO:0003824	NAD(P)-binding Rossmann-fold superfamily protein
LOC137808554	2.92909	3.83541e-08	2.35277e-06	461.831	64.2898	254.185	108.272	26.9326	28.5018	40.2005	20.8746	description "isoflavone reductase homolog"	Phvul.003G272900	1.40429	AT1G32100	lignan biosynthetic process	oxidoreductase activity, acting on NAD(P)H, oxygen as acceptor	GO:0050662,GO:0003824	pinoresinol reductase 1
LOC137821298	2.61612	7.01563e-08	3.97559e-06	125.762	31.1708	87.6128	60.9029	17.3138	10.3643	15.6335	6.13958	description "protein DOWNY MILDEW RESISTANCE 6"	Phvul.009G044600	2.29988	AT5G24530	cellular response to hypoxia	flavone synthase activity	GO:0055114,GO:0016491	2-oxoglutarate (2OG) and Fe(II)-dependent oxygenase superfamily protein
LOC137813593	2.14437	1.76277e-10	2.31269e-08	7301.57	10862.1	7495.76	9781.31	3761.91	1387.95	1257.38	1608.57	description "chalcone synthase"	Phvul.001G083000		AT5G13930	auxin polar transport	acyltransferase activity, transferring groups other than amino-acyl groups	GO:0016747,GO:0008610	Chalcone and stilbene synthase family protein
LOC137818961	2.02833	8.57245e-21	1.01097e-17	1470.04	699.395	1121.66	990.988	271.25	259.107	263.537	255.407	description "cytochrome P450 CYP82D47-like"	Phvul.010G022600		AT4G31940	cellular response to iron ion	fraxetin 5-hydroxylase activity	GO:0055114,GO:0020037,GO:0016705,GO:0005506	cytochrome P450, family 82, subfamily C, polypeptide 4
LOC137825574	1.99996	1.95897e-05	0.000391521	58.1251	23.3781	30.2859	36.8425	4.80939	9.5006	15.6335	7.3675	description "phenylalanine ammonia-lyase class 3"	Phvul.008G289500	1.70659	AT2G37040	defense response	phenylalanine ammonia-lyase activity	0	PHE ammonia lyase 1
LOC137806416	4.20019	0.00126931	0.00983438	280.057	637.053	71.3882	1142.12	100.997	1.72738	4.46672	8.59542	description "probable UDP-glucosyl transferase 73B6"	Phvul.003G047100		AT2G15490	flavonol biosynthetic process	glycosyltransferase activity	GO:0016758,GO:0008152	UDP-glycosyltransferase 73B4
LOC137819146	4.06037	0.00189231	0.0131788	381.512	372.101	77.8781	767.678	86.5691	4.31846	1.11668	3.68375	description "UDP-glucose flavonoid 3-O-glucosyltransferase 7-like"	Phvul.010G101800		AT4G34138	flavonol biosynthetic process	abscisic acid glucosyltransferase activity	GO:0016758,GO:0008152	UDP-glucosyl transferase 73B1
LOC137810096	2.34724	0.000223573	0.00262513	48.6138	77.927	15.143	123.31	25.0088	5.18215	13.4002	8.59542	description "soyasapogenol B glucuronide galactosyltransferase-like"	Phvul.002G016400		AT2G15480	flavonol biosynthetic process	glycosyltransferase activity	GO:0016758,GO:0008152	UDP-glucosyl transferase 73B5
LOC137810097	2.22364	0.00107674	0.0086977	564.342	1089.03	279.063	1569.94	401.103	108.825	119.485	120.336	description "soyasapogenol B glucuronide galactosyltransferase-like"	Phvul.002G016500		AT2G15480	flavonol biosynthetic process	glycosyltransferase activity	GO:0016758,GO:0008152	UDP-glucosyl transferase 73B5
LOC137806417	1.93282	1.7558e-05	0.000359417	338.183	177.284	253.104	495.494	50.0177	66.5042	170.852	44.205	description "abscisate beta-glucosyltransferase"	Phvul.003G047200	1.61499	AT2G15490	flavonol biosynthetic process	glycosyltransferase activity	GO:0016758,GO:0008152	UDP-glycosyltransferase 73B4
LOC137830216	1.28433	5.02914e-07	2.03413e-05	211.364	274.693	207.675	206.017	141.396	85.5054	75.9343	65.0796	description "transcription factor MYB12-like"	Phvul.007G215800		AT2G47460	flavonoid biosynthetic process	cis-regulatory region sequence-specific DNA binding	0	myb domain protein 12
LOC137822908	10.1733	6.17452e-06	0.000154048	11.625	588.349	3.24492	274.439	0	0	0	0	description "small heat shock protein, chloroplastic"	Phvul.009G046500		AT4G27670	chloroplast organization	protein binding	0	heat shock protein 21
LOC137818493	9.24924	0.000152722	0.00199203	1.05682	210.403	2.16328	248.875	0	0	0	0	description "stem 28 kDa glycoprotein-like"	Phvul.010G144300		AT4G29260	#N/A	acid phosphatase activity	GO:0003993	HAD superfamily, subfamily IIIB acid phosphatase
LOC137816274	7.87175	1.21427e-42	4.51392e-39	354.035	511.396	402.37	412.035	1.92376	0.863691	4.46672	0	description "receptor-like protein EIX2"	Phvul.001G043000		AT2G34930	defense response to fungus	molecular_function	0	disease resistance family protein / LRR family protein
LOC137826630	7.61224	0.000164376	0.00210273	53.8979	8.76679	85.4495	0.751888	0	0	0	0	description "AAA-ATPase ASD, mitochondrial-like"	Phvul.008G044900		AT5G40010	fruit development	ATP hydrolysis activity	GO:0005524	AAA-ATPase 1
LOC137822449	7.01471	1.427e-55	8.84123e-52	1238.59	682.835	390.472	736.85	5.77127	6.04584	4.46672	7.3675	description "glucan endo-1,3-beta-glucosidase-like"	Phvul.011G077900	3.50657	AT4G16260	carbohydrate metabolic process	glucan endo-1,3-beta-D-glucosidase activity	GO:0005975,GO:0004553	Glycosyl hydrolase superfamily protein
LOC137826887	7.00717	6.09111e-12	1.2306e-09	175.432	37.0153	136.287	40.602	1.92376	0.863691	0	0	description "uncharacterized LOC137826887"	ncRNA		#N/A	#N/A	#N/A	#N/A	#N/A
LOC137811853	6.99518	7.95014e-08	4.38484e-06	401.592	10.715	188.205	38.3463	0.961879	1.72738	2.23336	0	description "pathogenesis-related protein 2"	Phvul.002G209400		AT1G24020	abscisic acid-activated signaling pathway	abscisic acid binding	GO:0009607,GO:0006952	MLP-like protein 423
LOC137823024	6.66154	6.2947e-09	5.08694e-07	96.1707	15.5854	59.4902	36.0906	0.961879	0.863691	0	0	description "glucan endo-1,3-beta-glucosidase, basic isoform"	Phvul.009G256400	2.31362	AT4G16260	carbohydrate metabolic process	glucan endo-1,3-beta-D-glucosidase activity	GO:0005975,GO:0004553	Glycosyl hydrolase superfamily protein
LOC137832707	6.58976	3.77632e-16	2.06442e-13	1054.71	105.201	498.636	195.491	3.84751	6.04584	5.5834	3.68375	description "pathogenesis-related protein 1-like"	Phvul.006G197200	1.91926	AT3G19690	sexual reproduction	molecular_function	0	CAP (Cysteine-rich secretory proteins, Antigen 5, and Pathogenesis-related 1 protein) superfamily protein
LOC137816686	6.42038	4.26062e-24	6.09171e-21	120.478	217.222	121.144	160.152	0	0.863691	6.70009	0	description "uncharacterized LOC137816686"	ncRNA		#N/A	#N/A	#N/A	#N/A	#N/A
LOC137829836	6.28992	7.83342e-11	1.2033e-08	497.763	43.8339	258.512	56.3916	3.84751	3.45476	2.23336	1.22792	description "glucan endo-1,3-beta-glucosidase-like"	Phvul.011G176950	3.74561	AT4G16260	carbohydrate metabolic process	glucan endo-1,3-beta-D-glucosidase activity	GO:0005975,GO:0004553	Glycosyl hydrolase superfamily protein
LOC137812607	6.20025	4.37541e-09	3.6799e-07	820.093	37.0153	212.001	57.1435	5.77127	2.59107	4.46672	2.45583	description "protein P21-like"	Phvul.002G286600		AT4G11650	defense response	protein binding	0	osmotin 34
LOC137826330	5.95756	1.15156e-35	3.56734e-32	188.114	207.481	153.593	154.137	1.92376	1.72738	4.46672	3.68375	description "probable LRR receptor-like serine/threonine-protein kinase At1g06840"	Phvul.008G080000	2.28073	AT1G06840	protein phosphorylation	ATP binding	GO:0006468,GO:0005524,GO:0004672	Leucine-rich repeat protein kinase family protein
LOC137819637	5.87083	1.90694e-05	0.000383183	255.751	16482.5	298.533	25715.3	455.931	67.3679	89.3345	117.88	description "BAG family molecular chaperone regulator 6-like"	Phvul.010G107400		AT2G46240	autophagy	calmodulin binding	GO:0005515,GO:0051087	BCL-2-associated athanogene 6
LOC137816696	5.76267	5.91948e-05	0.000932419	5.2841	7.7927	3.24492	51.1284	0	0	0	1.22792	description "probable WRKY transcription factor 40"	Phvul.001G042100		AT1G80840	defense response to bacterium	DNA-binding transcription factor activity	GO:0043565,GO:0006355,GO:0003700	WRKY DNA-binding protein 40
LOC137827242	5.70348	0.00454633	0.0254449	138.444	0.974088	16.2246	0	0.961879	0.863691	1.11668	0	description "NAD(P)H-dependent 6'-deoxychalcone synthase-like"	Phvul.008G015800		AT1G59960	biological_process	aldose reductase (NADPH) activity	0	NAD(P)-linked oxidoreductase superfamily protein
LOC137829652	5.66741	0.00121519	0.00952891	73.9775	0.974088	80.0413	2.25566	0	0.863691	2.23336	0	description "elongation factor 1-alpha-like"	Phvul.007G092500		AT5G60390	translation	GTPase activity	GO:0005525	GTP binding Elongation factor Tu family protein
LOC137834798	5.62615	1.21968e-82	2.26702e-78	5647.65	4062.92	2169.77	3850.42	75.9884	64.7768	109.435	68.7633	description "repetitive proline-rich cell wall protein 3-like"	#N/A		#N/A	#N/A	#N/A	#N/A	#N/A
LOC137826521	5.41133	1.09238e-09	1.14067e-07	45.4433	82.7974	20.5512	28.5717	0.961879	0	2.23336	1.22792	description "albumin-2-like"	Phvul.008G252000		0	#N/A	#N/A	0	0
LOC137835900	5.40617	7.62292e-07	2.79462e-05	29.591	11.6891	23.7961	22.5566	0.961879	0	0	1.22792	description "LRR receptor-like serine/threonine-protein kinase IOS1"	Phvul.005G164500	2.05395	AT1G51800	defense response to oomycetes	identical protein binding	GO:0005515,GO:0006468,GO:0004672	Leucine-rich repeat protein kinase family protein
LOC137826758	5.37536	1.44871e-06	4.65868e-05	23.2501	12.6631	32.4492	16.5415	0	1.72738	0	0	description "lectin-domain containing receptor kinase VI.4-like"	Phvul.008G094500		AT5G01550	abscisic acid-activated signaling pathway	transmembrane receptor protein serine/threonine kinase activity	GO:0006468,GO:0005524,GO:0004672,GO:0030246	lectin receptor kinase a4.1
LOC137822947	5.34706	0.00113653	0.00907027	64.4661	0	17.3062	1.50378	0	0.863691	1.11668	0	description "bark storage protein A-like"	Phvul.009G108300	2.32839	AT4G28940	nucleoside metabolic process	catalytic activity	GO:0009116,GO:0003824	Phosphorylase superfamily protein
LOC137839027	5.34604	2.01179e-16	1.16854e-13	2847.08	488.018	1252.54	551.134	30.7801	21.5923	44.6672	29.47	description "pathogenesis-related protein 1"	Phvul.003G109100	2.33527	AT1G24020	abscisic acid-activated signaling pathway	abscisic acid binding	GO:0009607,GO:0006952	MLP-like protein 423
LOC137835902	5.32013	1.31409e-11	2.51278e-09	38.0455	34.0931	40.0207	51.8803	0.961879	0	2.23336	1.22792	description "LRR receptor-like serine/threonine-protein kinase IOS1"	Phvul.005G164500	2.05395	AT1G51800	defense response to oomycetes	identical protein binding	GO:0005515,GO:0006468,GO:0004672	Leucine-rich repeat protein kinase family protein
LOC137836830	5.2891	1.42831e-10	1.9961e-08	141.614	34.0931	34.6125	33.835	0.961879	0.863691	3.35004	1.22792	description "cytochrome P450 82A4-like"	Phvul.004G021700		AT4G31970	cellular response to hypoxia	indole-3-carbonyl nitrile 4-hydroxylase activity	GO:0055114,GO:0020037,GO:0016705,GO:0005506	cytochrome P450, family 82, subfamily C, polypeptide 2
LOC137811013	5.10877	4.83881e-14	1.45063e-11	58.1251	68.1861	34.6125	50.3765	0	2.59107	2.23336	1.22792	description "endochitinase-like"	Phvul.002G114100		AT3G12500	defense response to fungus	chitinase activity	GO:0016998,GO:0006032,GO:0004568	basic chitinase
LOC137810481	5.08775	0.00147712	0.0109689	1.05682	51.6266	1.08164	18.7972	0	0	0	2.45583	description "2-oxoglutarate-Fe(II) type oxidoreductase hxnY-like"	Phvul.003G223100		AT4G16770	#N/A	molecular_function	GO:0055114,GO:0016491	2-oxoglutarate (2OG) and Fe(II)-dependent oxygenase superfamily protein
LOC137821581	5.05346	1.31896e-08	9.20723e-07	822.207	101.305	280.145	60.151	4.80939	10.3643	16.7502	6.13958	description "repetitive proline-rich cell wall protein 2-like"	#N/A		#N/A	#N/A	#N/A	#N/A	#N/A
LOC137820874	4.96977	1.95978e-06	5.94464e-05	59.182	3.89635	53.0004	13.534	0.961879	0.863691	1.11668	1.22792	description "GDSL esterase/lipase 5-like"	Phvul.009G262300		AT1G53920	#N/A	lipase activity	GO:0016788	GDSL-motif lipase 5
LOC137831620	4.85063	2.96117e-05	0.000542258	38.0455	12.6631	35.6941	3.00755	0	0.863691	2.23336	0	description "cold-responsive protein kinase 1-like"	Phvul.006G084900		AT1G70520	callose localization	kinase activity	GO:0006468,GO:0004672	cysteine-rich RLK (RECEPTOR-like protein kinase) 2
LOC137828469	4.80619	6.34294e-06	0.000157826	322.33	24.3522	88.6945	12.7821	3.84751	1.72738	4.46672	6.13958	description "acidic endochitinase-like"	Phvul.011G167300	5.03212	AT5G24090	cellular response to water deprivation	beta-glucosidase activity	GO:0005975,GO:0004553	chitinase A
LOC137810426	4.62929	0.000296235	0.00325036	40.1592	602.96	18.3879	1036.1	44.2464	8.63691	3.35004	12.2792	description "probable zinc metallopeptidase EGY3, chloroplastic"	Phvul.002G050700		AT1G17870	response to salt stress	metalloendopeptidase activity	0	ethylene-dependent gravitropism-deficient and yellow-green-like 3
LOC137834644	4.61582	8.60521e-07	3.10573e-05	48.6138	9.74088	28.1226	15.7896	0	0.863691	2.23336	1.22792	description "derlin-1.1-like"	Phvul.005G008800		AT4G29330	endoplasmic reticulum unfolded protein response	signal recognition particle binding	0	DERLIN-1
LOC137835835	4.51564	0.000307343	0.00335049	6580.82	32645.6	2018.34	59369.1	3359.84	263.426	205.469	569.753	description "linoleate 9S-lipoxygenase"	Phvul.005G156900		AT1G55020	defense response	linoleate 9S-lipoxygenase activity	GO:0005515,GO:0055114,GO:0046872,GO:0016702	lipoxygenase 1
LOC137827560	4.43116	0.00685856	0.0344634	61.2956	532.826	25.9594	638.353	52.9033	0.863691	4.46672	0	description "uncharacterized LOC137827560"	Phvul.007G276500		0	#N/A	#N/A	0	0
LOC137835818	4.39627	6.86153e-07	2.57127e-05	220.876	12.6631	133.042	12.7821	3.84751	6.04584	6.70009	1.22792	description "endochitinase PR4"	Phvul.005G155800	1.96186	AT3G54420	cell wall macromolecule catabolic process	chitinase activity	GO:0008061,GO:0016998,GO:0006032,GO:0004568	homolog of carrot EP3-3 chitinase
LOC137821584	4.38871	2.42383e-08	1.55888e-06	4963.89	827.974	1692.77	628.578	58.6746	63.0495	204.353	61.3958	description "repetitive proline-rich cell wall protein 2-like"	Phvul.009G211100		AT3G22142	#N/A	molecular_function	GO:0005199	Bifunctional inhibitor/lipid-transfer protein/seed storage 2S albumin superfamily protein
LOC137820019	4.37511	2.9823e-13	7.69889e-11	103.568	38.9635	47.5922	42.8576	3.84751	2.59107	3.35004	1.22792	description "endochitinase CH5B"	Phvul.009G116600	3.36206	AT3G12500	defense response to fungus	chitinase activity	GO:0008061,GO:0016998,GO:0006032,GO:0004568	basic chitinase
LOC137835836	4.36147	0.00362641	0.0214732	70.807	228.911	22.7144	1018.06	55.789	0.863691	1.11668	7.3675	description "linoleate 9S-lipoxygenase-like"	Phvul.005G156800		AT1G55020	defense response	linoleate 9S-lipoxygenase activity	GO:0005515,GO:0055114,GO:0046872,GO:0016702	lipoxygenase 1
LOC137831074	4.3492	1.21196e-06	4.05887e-05	17.966	15.5854	14.0613	33.0831	0.961879	2.59107	0	0	description "glutathione S-transferase F9-like"	Phvul.006G023500		AT2G30860	defense response	copper ion binding	GO:0005515	glutathione S-transferase PHI 9
LOC137828198	4.32257	0.00124477	0.00970899	2.11364	24.3522	1.08164	54.8878	1.92376	0	2.23336	0	description "uncharacterized LOC137828198"	#N/A		#N/A	#N/A	#N/A	#N/A	#N/A
LOC137820607	4.3084	7.83057e-50	3.63867e-46	335.012	300.993	292.043	518.051	21.1613	13.8191	20.1003	18.4188	description "probable glutathione S-transferase parC"	Phvul.011G178400	0.713077	AT1G78380	cellular response to water deprivation	glutathione binding	GO:0005515	glutathione S-transferase TAU 19
LOC137827551	4.26792	0.00732063	0.0362366	531.581	7055.32	288.798	10108.4	851.263	11.228	64.7675	6.13958	description "uncharacterized LOC137827551"	Phvul.007G276500		0	#N/A	#N/A	0	0
LOC137826487	4.2097	0.00894514	0.0419857	7.39775	63.3157	1.08164	84.2115	4.80939	0	0	3.68375	description "17.5 kDa class I heat shock protein-like"	Phvul.008G228000		AT1G53540	protein complex oligomerization	unfolded protein binding	0	HSP20-like chaperones superfamily protein
LOC137837987	4.19034	3.52534e-10	4.39768e-08	42.2728	51.6266	31.3676	22.5566	4.80939	1.72738	1.11668	0	description "LEAF RUST 10 DISEASE-RESISTANCE LOCUS RECEPTOR-LIKE PROTEIN KINASE-like 1.2"	Phvul.004G154600		AT1G18390	biological_process	polysaccharide binding	GO:0006468,GO:0004672	Protein kinase superfamily protein
LOC137836004	4.17299	0.00282064	0.017778	5.2841	147.087	4.32656	363.162	19.2376	2.59107	4.46672	2.45583	description "late embryogenesis abundant protein 2-like"	Phvul.005G174800		AT1G52690	protein stabilization	molecular_function	0	Late embryogenesis abundant protein (LEA) family protein
LOC137811830	4.15002	7.24927e-08	4.09551e-06	41.216	19.4818	40.0207	22.5566	0	5.18215	0	1.22792	description "BRASSINOSTEROID INSENSITIVE 1-associated receptor kinase 1-like"	Phvul.002G207000		AT4G33430	brassinosteroid mediated signaling pathway	identical protein binding	GO:0005515	BRI1-associated receptor kinase
LOC137836828	4.12667	2.84535e-07	1.26826e-05	227.216	27.2745	53.0004	45.1133	1.92376	12.9554	1.11668	3.68375	description "cytochrome P450 82A4-like"	Phvul.004G021700		AT4G31970	cellular response to hypoxia	indole-3-carbonyl nitrile 4-hydroxylase activity	GO:0055114,GO:0020037,GO:0016705,GO:0005506	cytochrome P450, family 82, subfamily C, polypeptide 2
LOC137822325	4.02882	8.38892e-05	0.00123324	9.51139	103.253	27.041	334.59	9.61879	7.77322	6.70009	4.91167	description "uncharacterized LOC137822325"	Phvul.009G168000		AT5G50360	negative regulation of DNA-templated transcription initiation	molecular_function	0	0
LOC137828650	4.02504	3.79701e-26	7.0575e-23	829.604	314.63	670.617	314.289	28.8564	37.1387	44.6672	19.6467	description "uncharacterized LOC137828650"	Phvul.007G040900	2.46352	AT2G15220	#N/A	molecular_function	0	Plant basic secretory protein (BSP) family protein
LOC137818723	3.94617	0.00022504	0.002639	1170.96	2647.57	373.166	3949.67	418.417	38.0024	33.5004	38.0654	description "beta-amyrin synthase"	Phvul.010G165100		AT1G78950	triterpenoid biosynthetic process	beta-amyrin synthase activity	GO:0003824	Terpenoid cyclases family protein
LOC137837014	3.91942	1.22796e-15	5.706e-13	280.057	94.4865	203.348	74.4369	7.69503	11.228	16.7502	7.3675	description "malonyl-CoA:anthocyanidin 5-O-glucoside-6''-O-malonyltransferase-like"	Phvul.004G040200		AT3G29635	biological_process	molecular_function	GO:0016747	HXXXD-type acyl-transferase family protein
LOC137834570	3.87736	0.000714285	0.00641063	1101.21	1622.83	179.552	2345.89	297.221	17.2738	16.7502	25.7863	description "cellulose synthase-like protein G2"	Phvul.005G001000		AT4G24010	cellulose biosynthetic process	cellulose synthase activity	GO:0030244,GO:0016760,GO:0016020	cellulose synthase like G1
LOC137834795	3.85286	6.06177e-06	0.000151847	31.7046	9.74088	35.6941	10.5264	0.961879	2.59107	2.23336	0	description "uncharacterized LOC137834795"	#N/A		#N/A	#N/A	#N/A	#N/A	#N/A
LOC137834842	3.78807	0.000591168	0.00557621	300.137	625.364	102.756	1100.01	123.12	15.5464	7.81677	7.3675	description "dirigent protein 21-like"	Phvul.005G032500		AT1G65870	biological_process	molecular_function	0	Disease resistance-responsive (dirigent-like protein) family protein
LOC137812145	3.78796	4.36853e-09	3.6799e-07	38.0455	24.3522	20.5512	57.1435	4.80939	1.72738	1.11668	2.45583	description "P34 probable thiol protease-like"	Phvul.002G239300		AT5G43060	proteolysis involved in protein catabolic process	cysteine-type endopeptidase activity	GO:0008234,GO:0006508	Granulin repeat cysteine protease family protein
LOC137806475	3.77147	2.628e-05	0.0004944	12.6818	35.0672	9.73476	21.8048	0.961879	4.31846	0	0	description "uncharacterized LOC137806475"	Phvul.003G052700		AT1G23850	#N/A	molecular_function	0	0
LOC137837558	3.75115	3.31442e-07	1.44274e-05	138.444	20.4558	142.776	15.0378	4.80939	6.90953	5.5834	6.13958	description "acidic endochitinase-like"	Phvul.004G101500	3.12609	AT5G24090	cellular response to water deprivation	beta-glucosidase activity	GO:0005975,GO:0004553	chitinase A
LOC137828864	3.74402	0.000256606	0.00291714	5.2841	32.1449	4.32656	90.9785	3.84751	2.59107	3.35004	0	description "low-temperature-induced 65 kDa protein-like"	Phvul.007G069800		AT5G52300	abscisic acid-activated signaling pathway	molecular_function	0	CAP160 protein
LOC137831555	3.70612	3.64969e-06	9.87435e-05	25.3637	11.6891	10.8164	31.5793	1.92376	1.72738	0	2.45583	description "probable serine/threonine-protein kinase WNK4"	Phvul.006G077100		AT5G58350	intracellular signal transduction	protein kinase activity	GO:0006468,GO:0005524,GO:0004672	with no lysine (K) kinase 4
LOC137826147	3.69852	1.2098e-10	1.72973e-08	212.421	69.1602	125.47	41.3538	8.65691	8.63691	14.5169	2.45583	description "MDIS1-interacting receptor like kinase 2-like"	Phvul.008G146000		AT4G08850	cellular response to peptide	kinase activity	GO:0005515,GO:0006468,GO:0005524,GO:0004672	Leucine-rich repeat receptor-like protein kinase family protein
LOC137835887	3.62792	9.81719e-08	5.25856e-06	62.3524	18.5077	37.8574	20.301	5.77127	1.72738	1.11668	2.45583	description "LRR receptor-like serine/threonine-protein kinase IOS1"	Phvul.005G163000		AT4G29990	biological_process	molecular_function	GO:0006468,GO:0004672	Leucine-rich repeat transmembrane protein kinase protein
LOC137819013	3.6099	2.72847e-07	1.23092e-05	196.569	37.0153	194.695	16.5415	6.73315	12.0917	10.0501	7.3675	description "beta-fructofuranosidase, cell wall isozyme-like"	Phvul.010G137800		AT3G13790	carbohydrate metabolic process	beta-fructofuranosidase activity	0	Glycosyl hydrolases family 32 protein
LOC137827530	3.60506	3.71634e-08	2.29487e-06	85.6025	25.3263	87.6128	20.301	3.84751	7.77322	2.23336	3.68375	description "cysteine-rich receptor-like protein kinase 25"	Phvul.007G050500		AT4G05200	defense response to bacterium	kinase activity	GO:0006468,GO:0004672	cysteine-rich RLK (RECEPTOR-like protein kinase) 25
LOC137810367	3.56518	2.02703e-08	1.35041e-06	32.7614	74.0307	18.3879	45.1133	4.80939	1.72738	6.70009	1.22792	description "pentatricopeptide repeat-containing protein At4g14820"	Phvul.002G044500		AT4G14820	RNA modification	zinc ion binding	0	Pentatricopeptide repeat (PPR) superfamily protein
LOC137818717	3.51111	1.99693e-14	6.62804e-12	222.989	94.4865	130.878	78.1964	11.5425	5.18215	20.1003	9.82333	description "alpha-amylase"	Phvul.010G017600	2.07872	AT4G25000	response to abscisic acid	alpha-amylase activity	GO:0043169,GO:0005975,GO:0003824,GO:0005509,GO:0004556	alpha-amylase-like
LOC137831139	3.49316	0.000557154	0.00534107	125.762	144.165	19.4695	300.003	37.5133	5.18215	3.35004	6.13958	description "trifunctional UDP-glucose 4,6-dehydratase/UDP-4-keto-6-deoxy-D-glucose 3,5-epimerase/UDP-4-keto-L-rhamnose-reductase RHM1-like"	Phvul.006G034000		AT1G78570	auxin export across the plasma membrane	UDP-glucose 4,6-dehydratase activity	GO:0055114,GO:0016616,GO:0006694,GO:0003854	rhamnose biosynthesis 1
LOC137835990	3.49199	0.000405878	0.00415879	105.682	3.89635	70.3066	3.00755	5.77127	3.45476	4.46672	2.45583	description "pleiotropic drug resistance protein 1-like"	Phvul.005G173600		AT1G15520	abscisic acid transport	ABC-type transporter activity	GO:0016887,GO:0005524,GO:0016020	pleiotropic drug resistance 12
LOC137832814	3.47793	0.00128849	0.00993326	333.955	792.907	94.1027	1100.76	164.481	14.6828	16.7502	12.2792	description "soyasaponin III rhamnosyltransferase-like"	Phvul.006G208300		AT2G22590	#N/A	glycosyltransferase activity	GO:0016758,GO:0008152	UDP-Glycosyltransferase superfamily protein
LOC137837823	3.47445	0.000781121	0.00686463	854.968	1248.78	170.899	1807.54	279.907	37.1387	15.6335	34.3817	description "kunitz-type elastase inhibitor BrEI-like"	Phvul.004G137600		AT1G17860	negative regulation of peptidase activity	peptidase inhibitor activity	GO:0004866	Kunitz family trypsin and protease inhibitor protein
LOC137812606	3.43288	9.46479e-20	9.77345e-17	470.285	610.753	195.777	424.065	44.2464	25.047	60.3008	28.2421	description "protein P21-like"	Phvul.002G286500	2.19962	AT4G11650	defense response	protein binding	0	osmotin 34
LOC137825873	3.4312	0.000262362	0.0029643	4.22728	65.2639	12.9797	125.565	9.61879	1.72738	6.70009	1.22792	description "protein ACTIVITY OF BC1 COMPLEX KINASE 7, chloroplastic-like"	Phvul.008G288500		AT3G07700	cellular response to oxidative stress	protein kinase activity	0	Protein kinase superfamily protein
LOC137813829	3.42263	3.28931e-11	5.71387e-09	51.7842	106.176	56.2453	123.31	6.73315	7.77322	15.6335	1.22792	description "protein DETOXIFICATION 21-like"	Phvul.001G103600		AT1G33110	xenobiotic detoxification by transmembrane export across the plasma membrane	transmembrane transporter activity	GO:0055085,GO:0016020,GO:0015297,GO:0015238,GO:0006855	MATE efflux family protein
LOC137826793	3.36433	0.00515459	0.0278999	938.457	1711.47	269.328	2748.9	479.016	30.2292	20.1003	20.8746	description "cytochrome P450 72A15-like"	Phvul.011G000200		AT3G14690	#N/A	monooxygenase activity	GO:0055114,GO:0020037,GO:0016705,GO:0005506	cytochrome P450, family 72, subfamily A, polypeptide 15
LOC137836038	3.35656	0.000410661	0.00419855	286.398	994.543	111.409	1474.45	170.253	20.7286	32.3837	56.4842	description "uncharacterized LOC137836038"	Phvul.005G177800		AT5G20190	#N/A	molecular_function	0	Tetratricopeptide repeat (TPR)-like superfamily protein
LOC137831791	3.34346	5.16866e-11	8.2111e-09	577.024	101.305	223.899	123.31	26.9326	20.7286	31.2671	22.1025	description "pathogenesis-related protein PR-4-like"	Phvul.006G102300	2.55851	AT3G04720	defense response to bacterium	chitin binding	GO:0050832,GO:0042742	pathogenesis-related 4
LOC137813489	3.32543	1.02368e-12	2.47106e-10	51.7842	134.424	61.6535	83.4596	6.73315	6.04584	15.6335	4.91167	description "uncharacterized LOC137813489"	Phvul.001G068600		AT1G18390	biological_process	polysaccharide binding	GO:0030247	Protein kinase superfamily protein
LOC137811406	3.29955	1.62029e-28	4.30235e-25	798.956	376.972	406.697	558.653	36.5514	60.4584	71.4676	49.1167	description "thaumatin-like protein 1"	Phvul.002G155500	2.52792	AT4G11650	defense response	protein binding	0	osmotin 34
LOC137837754	3.2877	0.00663466	0.0336017	2.11364	8.76679	2.16328	56.3916	3.84751	0.863691	0	2.45583	description "22.7 kDa class IV heat shock protein-like"	Phvul.004G129400		AT4G10250	cellular response to hypoxia	unfolded protein binding	0	HSP20-like chaperones superfamily protein
LOC137810866	3.27106	3.65486e-12	7.5481e-10	53.8979	33.119	38.939	42.1057	7.69503	2.59107	3.35004	3.68375	description "disease resistance protein RPV1-like"	Phvul.002G098200		AT5G17680	signal transduction	ADP binding	GO:0007165,GO:0005515,GO:0043531	disease resistance protein (TIR-NBS-LRR class), putative
LOC137822751	3.26991	2.80774e-05	0.000519566	12.6818	26.3004	6.48984	22.5566	2.88564	1.72738	1.11668	1.22792	description "protein DETOXIFICATION 48-like"	Phvul.009G114900		AT1G58340	iron ion transport	iron ion transmembrane transporter activity	GO:0055085,GO:0016020,GO:0015297,GO:0015238,GO:0006855	MATE efflux family protein
LOC137811909	3.25089	0.000416051	0.00424665	50.7274	3.89635	38.939	6.0151	1.92376	2.59107	1.11668	4.91167	description "L-type lectin-domain containing receptor kinase IX.1-like"	Phvul.002G215000		AT5G10530	defense response to oomycetes	kinase activity	GO:0006468,GO:0004672,GO:0030246	Concanavalin A-like lectin protein kinase family protein
LOC137827699	3.2276	3.19249e-05	0.000574988	24.3069	4.87044	18.3879	37.5944	2.88564	2.59107	1.11668	2.45583	description "phosphate metabolism protein 8"	Phvul.007G056000		AT2G32150	purine nucleoside catabolic process	5'-nucleotidase activity	0	Haloacid dehalogenase-like hydrolase (HAD) superfamily protein
LOC137837863	3.22289	2.1033e-10	2.69614e-08	115.193	52.6007	97.3476	37.5944	3.84751	12.0917	11.1668	4.91167	description "cuscuta receptor 1-like"	Phvul.004G142700		AT1G74170	signal transduction	molecular_function	GO:0005515	receptor like protein 13
LOC137834843	3.20952	0.00357085	0.021232	420.615	602.96	113.572	881.965	179.871	15.5464	6.70009	15.9629	description "dirigent protein 21-like"	Phvul.005G032600		AT1G65870	biological_process	molecular_function	0	Disease resistance-responsive (dirigent-like protein) family protein
LOC137826794	3.20894	0.00118552	0.00935284	902.525	2130.33	205.512	3287.25	482.863	96.7334	54.7174	71.2192	description "beta-amyrin 24-hydroxylase"	Phvul.008G128700		AT5G06900	#N/A	oxidoreductase activity, acting on paired donors, with incorporation or reduction of molecular oxygen, NAD(P)H as one donor, and incorporation of one atom of oxygen	GO:0055114,GO:0020037,GO:0016705,GO:0005506	cytochrome P450, family 93, subfamily D, polypeptide 1
LOC137821304	3.20425	5.30975e-08	3.11332e-06	126.818	34.0931	70.3066	27.8199	6.73315	9.5006	8.93345	2.45583	description "glutathione S-transferase U9-like"	Phvul.009G187800		AT5G62480	glutathione metabolic process	glutathione transferase activity	GO:0005515	glutathione S-transferase tau 9
LOC137834523	3.18537	6.56858e-07	2.49164e-05	30.6478	120.787	29.2043	215.04	16.3519	9.5006	7.81677	9.82333	description "uncharacterized LOC137834523"	Phvul.005G126200		AT4G21105	biological_process	molecular_function	0	cytochrome-c oxidases;electron carriers
LOC137806197	3.164	4.54504e-06	0.000120169	22.1932	40.9117	10.8164	24.8123	4.80939	3.45476	0	2.45583	description "uncharacterized LOC137806197"	#N/A		#N/A	#N/A	#N/A	#N/A	#N/A
LOC137818855	3.1599	0.00212964	0.0144255	17.966	362.361	29.2043	486.472	42.3227	21.5923	17.8669	18.4188	description "inositol oxygenase 1-like"	Phvul.010G143500		AT1G14520	inositol catabolic process	inositol oxygenase activity	GO:0055114,GO:0050113,GO:0019310,GO:0005737,GO:0005506	myo-inositol oxygenase 1
LOC137821841	3.14723	2.30313e-05	0.00044592	17.966	157.802	16.2246	62.4067	11.5425	8.63691	3.35004	4.91167	description "AP2-like ethylene-responsive transcription factor ANT"	Phvul.009G074300		AT4G37750	gamete generation	DNA binding	GO:0006355,GO:0003700,GO:0007275	Integrase-type DNA-binding superfamily protein
LOC137829289	3.1161	4.87672e-07	1.9878e-05	39.1024	101.305	27.041	130.829	10.5807	12.0917	10.0501	1.22792	description "xyloglucan endotransglucosylase/hydrolase protein 31-like"	Phvul.011G085200		AT2G36870	carbohydrate metabolic process	hydrolase activity, hydrolyzing O-glycosyl compounds	GO:0048046,GO:0016762,GO:0006073,GO:0005618,GO:0005975,GO:0004553	xyloglucan endotransglucosylase/hydrolase 32
LOC137814172	3.10911	1.2977e-13	3.6546e-11	189.171	253.263	90.8577	360.906	25.9707	21.5923	39.0838	17.1908	description "gibberellin receptor GID1B-like"	Phvul.001G146300		AT3G63010	floral organ morphogenesis	gibberellin binding	GO:0016787,GO:0008152	alpha/beta-Hydrolases superfamily protein
LOC137821770	3.1072	2.04241e-05	0.000404285	12.6818	43.8339	33.5308	171.43	3.84751	10.3643	10.0501	6.13958	description "cellulose synthase-like protein G1"	Phvul.009G226000		AT4G24010	cellulose biosynthetic process	cellulose synthase activity	GO:0030244,GO:0016760,GO:0016020	cellulose synthase like G1
LOC137821582	3.10514	2.87997e-15	1.21659e-12	8356.28	2418.66	4773.28	3703.05	897.433	309.201	576.207	454.329	description "repetitive proline-rich cell wall protein 2"	#N/A		#N/A	#N/A	#N/A	#N/A	#N/A
LOC137811987	3.09189	4.80263e-06	0.000125905	51.7842	22.404	37.8574	14.2859	0	3.45476	5.5834	6.13958	description "internal alternative NAD(P)H-ubiquinone oxidoreductase A2, mitochondrial-like"	Phvul.002G223400		AT2G29990	#N/A	NADPH dehydrogenase activity	GO:0055114,GO:0016491	alternative NAD(P)H dehydrogenase 2
LOC137818424	3.08129	0.000983833	0.00815633	66.5797	5.84453	30.2859	6.0151	2.88564	5.18215	4.46672	0	description "dirigent protein 22-like"	Phvul.010G063800	2.31792	AT1G55210	#N/A	molecular_function	0	Disease resistance-responsive (dirigent-like protein) family protein
LOC137821546	3.04486	2.9276e-22	3.88681e-19	1492.23	594.193	572.187	733.843	90.4166	108.825	118.368	93.3217	description "endochitinase"	Phvul.009G116500	3.1998	AT3G12500	defense response to fungus	chitinase activity	GO:0008061,GO:0016998,GO:0006032,GO:0004568	basic chitinase
LOC137816713	3.0435	0.00016481	0.00210682	62.3524	10.715	49.7554	7.51888	5.77127	6.04584	1.11668	2.45583	description "L-type lectin-domain containing receptor kinase IX.1-like"	Phvul.001G040700		AT5G10530	defense response to oomycetes	kinase activity	GO:0006468,GO:0005524,GO:0004672,GO:0030246	Concanavalin A-like lectin protein kinase family protein
LOC137807338	3.03636	0.00683225	0.0343683	25.3637	381.842	32.4492	835.348	82.7216	20.7286	33.5004	18.4188	description "AAA-ATPase At5g57480-like"	Phvul.003G146400		AT5G57480	#N/A	molecular_function	GO:0005524,GO:0034551	P-loop containing nucleoside triphosphate hydrolases superfamily protein
LOC137811009	3.02096	7.67251e-10	8.38876e-08	244.126	86.6938	153.593	61.6548	9.61879	10.3643	23.4503	24.5583	description "lysine histidine transporter-like 8"	Phvul.002G113000		AT1G47670	amino acid transmembrane transport	amino acid transmembrane transporter activity	0	Transmembrane amino acid transporter family protein
LOC137818793	3.01894	0.00044713	0.00450939	49.6706	470.484	61.6535	621.811	36.5514	26.7744	55.834	29.47	description "uncharacterized LOC137818793"	Phvul.010G056400		AT3G60520	cellular response to hypoxia	molecular_function	0	0
LOC137822815	3.01027	6.95046e-06	0.000168873	17.966	29.2226	11.898	15.0378	3.84751	1.72738	1.11668	2.45583	description "pentatricopeptide repeat-containing protein At2g04860"	Phvul.009G065100		AT2G04860	RNA modification	RNA binding	0	Tetratricopeptide repeat (TPR)-like superfamily protein
LOC137821769	3.00767	0.00140665	0.0105809	325.501	16.5595	318.002	68.4218	6.73315	36.275	29.0337	18.4188	description "probable xyloglucan endotransglucosylase/hydrolase protein 23"	Phvul.009G233200		AT4G25810	plant-type secondary cell wall biogenesis	polysaccharide binding	GO:0048046,GO:0016762,GO:0006073,GO:0005618,GO:0005975,GO:0004553	xyloglucan endotransglycosylase 6
LOC137835603	2.99104	1.2086e-06	4.05492e-05	21.1364	85.7197	17.3062	54.1359	5.77127	5.18215	7.81677	3.68375	description "pentatricopeptide repeat-containing protein At1g05750, chloroplastic"	Phvul.005G120400		AT1G05750	RNA modification	protein binding	0	Tetratricopeptide repeat (TPR)-like superfamily protein
LOC137835920	2.9877	0.00013662	0.00182426	78.2047	9.74088	28.1226	12.0302	6.73315	3.45476	4.46672	1.22792	description "ABC transporter G family member 36"	Phvul.005G166500		AT1G59870	auxin polar transport	ABC-type indole transporter activity	GO:0016887,GO:0005524,GO:0016020	ABC-2 and Plant PDR ABC-type transporter family protein
LOC137828903	2.98621	4.04207e-08	2.45523e-06	42.2728	30.1967	19.4695	21.8048	3.84751	3.45476	4.46672	2.45583	description "uncharacterized LOC137828903"	Phvul.007G071100		AT5G52390	#N/A	molecular_function	0	PAR1 protein
LOC137821818	2.98179	2.14908e-06	6.40142e-05	42.2728	166.569	34.6125	255.642	13.4663	8.63691	26.8003	14.735	description "phytohormone-binding protein CSBP"	Phvul.011G153600		AT5G45870	abscisic acid-activated signaling pathway	abscisic acid binding	GO:0009607,GO:0006952	PYR1-like 12
LOC137813466	2.96319	0.000831579	0.00718842	47.5569	10.715	64.8984	9.02266	0.961879	2.59107	12.2835	1.22792	description "putative wall-associated receptor kinase-like 16"	Phvul.001G066200		AT1G21270	cell surface receptor signaling pathway	calcium ion binding	GO:0030247,GO:0006468,GO:0005524,GO:0004672	wall-associated kinase 2
LOC137820256	2.94398	0.000631219	0.00586209	527.354	878.627	182.797	1121.82	236.622	56.1399	34.6171	24.5583	description "ABC transporter C family member 14-like"	Phvul.009G248400		AT2G47800	response to nematode	ABC-type transporter activity	GO:0016887,GO:0005524,GO:0055085,GO:0042626,GO:0016021,GO:0006810	multidrug resistance-associated protein 4
LOC137813799	2.94073	0.00910779	0.0425189	19.0228	20.4558	0	28.5717	5.77127	1.72738	0	1.22792	description "probable 2-isopropylmalate synthase"	Phvul.007G004600		AT1G74040	L-leucine biosynthetic process	2-isopropylmalate synthase activity	GO:0009098,GO:0003852,GO:0003824	2-isopropylmalate synthase 1
LOC137818808	2.93194	0.00378556	0.0221893	1500.69	5358.46	762.556	11940.7	1640	259.107	185.369	478.888	description "linoleate 9S-lipoxygenase 1-like"	Phvul.010G134900		AT1G55020	defense response	linoleate 9S-lipoxygenase activity	GO:0005515,GO:0055114,GO:0046872,GO:0016702	lipoxygenase 1
LOC137811938	2.92436	0.000357714	0.00377132	67.6365	172.414	47.5922	572.187	44.2464	26.7744	20.1003	22.1025	description "protein HEAT-STRESS-ASSOCIATED 32"	Phvul.002G218300		AT4G21320	heat acclimation	molecular_function	GO:0019295	Aldolase-type TIM barrel family protein
LOC137829090	2.92372	0.000618782	0.00579118	14.7955	201.636	11.898	84.9633	21.1613	3.45476	4.46672	12.2792	description "growth-regulating factor 4-like"	Phvul.011G017700		AT3G13960	DNA-templated transcription	ATP binding	GO:0006355,GO:0005634,GO:0005524,GO:0032502,GO:0006351	growth-regulating factor 5
LOC137812076	2.92054	0.00334689	0.0201845	30.6478	75.0047	20.5512	496.998	22.1232	19.0012	16.7502	24.5583	description "18.5 kDa class I heat shock protein"	Phvul.002G231800		AT1G07400	cellular response to hypoxia	protein binding	0	HSP20-like chaperones superfamily protein
LOC137826344	2.91563	8.72367e-06	0.00020382	19.0228	18.5077	10.8164	21.0529	3.84751	0.863691	3.35004	1.22792	description "heterodimeric geranylgeranyl pyrophosphate synthase small subunit, chloroplastic-like"	Phvul.008G268200		AT4G36810	embryo development ending in seed dormancy	dimethylallyltranstransferase activity	0	geranylgeranyl pyrophosphate synthase 1
LOC137811073	2.90315	1.65441e-05	0.000342979	30.6478	154.88	31.3676	132.332	21.1613	2.59107	14.5169	8.59542	description "pentatricopeptide repeat-containing protein At1g31790"	Phvul.002G120500		AT1G31790	RNA modification	RNA binding	0	Tetratricopeptide repeat (TPR)-like superfamily protein
LOC137822035	2.90052	0.00315036	0.0193317	6.34092	26.3004	2.16328	28.5717	2.88564	0	2.23336	3.68375	description "aldehyde oxidase GLOX-like"	Phvul.009G014800		AT1G75620	cell wall modification	galactose oxidase activity	0	glyoxal oxidase-related protein
LOC137823903	2.89006	6.85645e-17	4.24802e-14	194.455	86.6938	153.593	132.332	20.1995	10.3643	22.3336	24.5583	description "protein LURP-one-related 15-like"	Phvul.008G088700		AT5G01750	#N/A	molecular_function	0	Protein of unknown function (DUF567)
LOC137828808	2.88997	0.00271938	0.017304	79.2616	7.7927	35.6941	4.51133	1.92376	11.228	1.11668	2.45583	description "gallate 1-beta-glucosyltransferase 84A24-like"	Phvul.007G039200		AT4G15480	response to UV-B	glycosyltransferase activity	GO:0016758,GO:0008152	UDP-Glycosyltransferase superfamily protein
LOC137830984	2.86743	0.000218678	0.00260383	47.5569	74.0307	133.042	5.26322	2.88564	6.04584	12.2835	14.735	description "uncharacterized LOC137830984"	Phvul.003G046001		0	#N/A	#N/A	0	0
LOC137814548	2.86728	0.000833459	0.00719865	97.2275	4.87044	58.4086	8.27077	7.69503	6.04584	6.70009	2.45583	description "ABC transporter G family member 34-like"	Phvul.001G187700		AT2G36380	#N/A	ABC-type transporter activity	GO:0016887,GO:0005524,GO:0016020	pleiotropic drug resistance 6
LOC137806682	2.86015	0.000463206	0.00463381	212.421	292.226	94.1027	525.57	101.959	20.7286	12.2835	19.6467	description "beta-glucosidase 46-like"	Phvul.003G076800		AT1G61820	carbohydrate metabolic process	beta-glucosidase activity	GO:0005975,GO:0004553	beta glucosidase 46
LOC137831410	2.85816	0.000142344	0.00188444	14.7955	40.9117	8.65312	35.3387	5.77127	5.18215	0	2.45583	description "pentatricopeptide repeat-containing protein At3g58590"	Phvul.011G136000		AT3G58590	RNA modification	RNA binding	0	Pentatricopeptide repeat (PPR) superfamily protein
LOC137807404	2.83934	2.10815e-12	4.60991e-10	266.319	386.713	180.634	353.387	67.3315	47.503	13.4002	36.8375	description "uncharacterized LOC137807404"	Phvul.003G152200		0	#N/A	#N/A	0	0
LOC137811928	2.83358	0.000326345	0.00350623	444.922	609.779	144.94	923.319	188.528	39.7298	31.2671	38.0654	description "squalene monooxygenase SE1-like"	Phvul.002G216900		AT1G58440	response to ethylene	squalene monooxygenase activity	GO:0071949	FAD/NAD(P)-binding oxidoreductase family protein
LOC137831703	2.83055	1.17535e-05	0.000259766	14.7955	36.0412	10.8164	24.8123	4.80939	2.59107	2.23336	2.45583	description "putative pentatricopeptide repeat-containing protein At3g05240"	Phvul.006G093100		AT3G05240	mitochondrial mRNA modification	RNA binding	0	mitochondrial editing factor 19
LOC137826018	2.82585	8.77696e-09	6.71347e-07	82.432	444.184	186.042	493.99	45.2083	26.7744	56.9507	41.7492	description "probable serine/threonine-protein kinase WNK5"	Phvul.008G084000		AT3G51630	intracellular signal transduction	protein binding	GO:0006468,GO:0005524,GO:0004672	with no lysine (K) kinase 5
LOC137816324	2.81853	7.26155e-16	3.55186e-13	170.148	104.227	156.838	93.986	21.1613	8.63691	24.567	20.8746	description "protein PSK SIMULATOR 2-like"	Phvul.001G004900		AT1G30755	positive regulation of growth	molecular_function	0	Protein of unknown function (DUF668)
LOC137814929	2.8079	1.09573e-06	3.75762e-05	35.9319	114.942	22.7144	84.9633	15.3901	9.5006	5.5834	6.13958	description "pentatricopeptide repeat-containing protein At5g48910"	Phvul.001G227500		AT5G48910	RNA modification	mRNA binding	0	Pentatricopeptide repeat (PPR) superfamily protein
LOC137821359	2.80129	8.18114e-05	0.00121553	8.45457	15.5854	12.9797	32.3312	2.88564	3.45476	2.23336	1.22792	description "uncharacterized LOC137821359"	Phvul.009G155800		AT1G21390	embryo development ending in seed dormancy	molecular_function	0	embryo defective 2170
LOC137807364	2.79751	9.92507e-05	0.0014097	42.2728	19.4818	16.2246	77.4445	8.65691	5.18215	0	8.59542	description "pathogenesis-related protein PR-1-like"	Phvul.003G148550		AT4G25780	sexual reproduction	molecular_function	0	CAP (Cysteine-rich secretory proteins, Antigen 5, and Pathogenesis-related 1 protein) superfamily protein
LOC137835566	2.77823	1.26373e-09	1.28355e-07	50.7274	63.3157	30.2859	40.602	8.65691	10.3643	3.35004	3.68375	description "cellulose synthase-like protein H1"	Phvul.005G116501		AT2G32530	cellulose biosynthetic process	cellulose synthase activity	GO:0030244,GO:0016760,GO:0016020	cellulose synthase-like B3
LOC137814287	2.77164	3.84052e-09	3.32018e-07	109.909	54.5489	59.4902	51.8803	2.88564	11.228	17.8669	8.59542	description "inorganic phosphate transporter 1-4-like"	Phvul.001G160600		AT3G54700	arsenate ion transmembrane transport	arsenate ion transmembrane transporter activity	GO:0055085,GO:0016021	phosphate transporter 1;7
LOC137816917	2.76439	3.11707e-05	0.000564139	34.8751	163.647	30.2859	322.56	25.0088	14.6828	25.6837	15.9629	description "disease resistance protein RPV1-like"	Phvul.L002637		AT5G17680	signal transduction	ADP binding	GO:0007165,GO:0005515,GO:0043531	disease resistance protein (TIR-NBS-LRR class), putative
LOC137830042	2.76337	0.00103717	0.00846263	75.0343	513.344	73.5515	784.219	46.1702	31.0929	51.3673	84.7263	description "dormancy-associated protein homolog 3"	Phvul.007G197700		AT1G56220	#N/A	molecular_function	0	Dormancy/auxin associated family protein
LOC137808005	2.76224	1.13244e-09	1.1759e-07	172.262	442.236	161.164	751.888	65.4078	49.2304	59.1841	51.5725	description "geraniol 8-hydroxylase-like"	Phvul.003G214350		AT4G12300	#N/A	heme binding	GO:0055114,GO:0020037,GO:0016705,GO:0005506	cytochrome P450, family 706, subfamily A, polypeptide 4
LOC137834698	2.7599	1.43153e-07	7.23039e-06	76.0911	204.558	59.4902	180.453	37.5133	10.3643	18.9836	9.82333	description "pentatricopeptide repeat-containing protein At1g11290, chloroplastic-like"	Phvul.005G014700		AT1G11290	mRNA modification	endonuclease activity	0	Pentatricopeptide repeat (PPR) superfamily protein
LOC137822767	2.75839	0.000497131	0.00489107	16.9091	46.7562	6.48984	22.5566	6.73315	4.31846	2.23336	0	description "putative pentatricopeptide repeat-containing protein At1g68930"	Phvul.009G197900		AT1G68930	RNA modification	RNA binding	0	pentatricopeptide (PPR) repeat-containing protein
LOC137810730	2.74132	0.0104173	0.0471454	2.11364	6.81861	5.4082	44.3614	3.84751	2.59107	2.23336	0	description "F-box protein At5g07610-like"	Phvul.002G082800		AT5G49610	#N/A	protein binding	GO:0005515	F-box family protein
LOC137829016	2.73821	7.11374e-10	7.91755e-08	81.3752	50.6526	53.0004	27.8199	8.65691	7.77322	6.70009	8.59542	description "organic cation/carnitine transporter 3-like"	Phvul.011G215600		AT1G16390	cellular response to cold	carbohydrate transmembrane transporter activity	GO:0055085,GO:0022857,GO:0016021	organic cation/carnitine transporter 3
LOC137837739	2.7341	0.000488382	0.0048362	19.0228	25.3263	3.24492	24.8123	4.80939	3.45476	1.11668	1.22792	description "pentatricopeptide repeat-containing protein At3g62890-like"	Phvul.004G127800		AT5G66520	chloroplast RNA modification	mRNA binding	0	Tetratricopeptide repeat (TPR)-like superfamily protein
LOC137816647	2.7144	0.00189761	0.0132002	33.8183	157.802	32.4492	458.652	27.8945	24.1834	32.3837	19.6467	description "heat stress transcription factor A-2"	Phvul.001G037000		AT2G26150	cellular response to heat	DNA binding	GO:0043565,GO:0006355,GO:0005634,GO:0003700	heat shock transcription factor A2
LOC137819406	2.7093	0.00129335	0.0099584	103.568	12.6631	103.837	10.5264	2.88564	12.9554	16.7502	2.45583	description "senescence associated gene 20"	Phvul.010G061500		AT5G01740	#N/A	molecular_function	0	Nuclear transport factor 2 (NTF2) family protein
LOC137826547	2.70063	7.14683e-07	2.64618e-05	81.3752	166.569	44.3472	141.355	26.9326	25.047	8.93345	4.91167	description "uncharacterized LOC137826547"	Phvul.008G012700		AT3G04020	#N/A	molecular_function	0	0
LOC137836753	2.69389	0.0043606	0.0246504	52.841	0.974088	35.6941	9.02266	4.80939	3.45476	5.5834	1.22792	description "formate dehydrogenase, mitochondrial-like"	Phvul.004G014600		AT5G14780	response to wounding	formate dehydrogenase (NAD+) activity	GO:0055114,GO:0004616,GO:0051287,GO:0016616,GO:0008152	formate dehydrogenase
LOC137819277	2.69299	2.55608e-06	7.31224e-05	84.5457	217.222	63.8168	189.476	50.0177	15.5464	11.1668	8.59542	description "pentatricopeptide repeat-containing protein At1g15510, chloroplastic"	Phvul.010G046200		AT1G15510	chloroplast organization	RNA binding	0	Tetratricopeptide repeat (TPR)-like superfamily protein
LOC137826287	2.68869	5.08436e-28	1.18129e-24	169.091	142.217	139.532	209.025	26.9326	22.456	30.1504	23.3304	description "1-aminocyclopropane-1-carboxylate oxidase homolog 1-like"	Phvul.008G127500		AT1G06620	response to fungus	12-oxophytodienoate reductase activity	GO:0055114,GO:0016491	2-oxoglutarate (2OG) and Fe(II)-dependent oxygenase superfamily protein
LOC137826598	2.68003	0.000512515	0.0049875	66.5797	10.715	69.225	18.0453	0.961879	4.31846	14.5169	6.13958	description "uncharacterized LOC137826598"	Phvul.008G289200		AT2G04515	#N/A	molecular_function	0	0
LOC137831539	2.67974	2.77312e-07	1.24503e-05	45.4433	99.3569	23.7961	69.1737	14.4282	5.18215	6.70009	11.0513	description "uncharacterized exonuclease domain-containing protein At3g15140-like"	Phvul.011G156700		AT3G15140	regulatory ncRNA-mediated post-transcriptional gene silencing	3'-5'-RNA exonuclease activity	0	Polynucleotidyl transferase, ribonuclease H-like superfamily protein
LOC137823145	2.67832	0.000772261	0.00680608	7.39775	47.7303	16.2246	62.4067	12.5044	3.45476	1.11668	3.68375	description "cell division cycle protein 48 homolog"	Phvul.009G175800		AT5G03340	autophagosome maturation	ATP hydrolysis activity	GO:0009378,GO:0006310,GO:0006281,GO:0005524	ATPase, AAA-type, CDC48 protein
LOC137819509	2.658	0.00100248	0.0082667	6.34092	39.9376	6.48984	28.5717	5.77127	3.45476	2.23336	1.22792	description "pentatricopeptide repeat-containing protein At2g36730"	Phvul.010G093000		AT2G36730	#N/A	#N/A	0	Pentatricopeptide repeat (PPR) superfamily protein
LOC137821296	2.65235	5.46453e-06	0.000139902	29.591	17.5336	16.2246	20.301	5.77127	1.72738	4.46672	1.22792	description "protein ALP1-like"	Phvul.009G059700		AT5G66460	fruit dehiscence	mannan endo-1,4-beta-mannosidase activity	GO:0005975,GO:0004553	Glycosyl hydrolase superfamily protein
LOC137812924	2.64529	3.03111e-07	1.33823e-05	63.4092	30.1967	69.225	28.5717	4.80939	4.31846	14.5169	7.3675	description "protein SAR DEFICIENT 1-like"	Phvul.002G318100		AT1G73805	cellular response to molecule of bacterial origin	DNA-binding transcription factor activity	GO:0006950,GO:0005516	Calmodulin binding protein-like
LOC137837588	2.62997	0.000947182	0.00794104	23.2501	42.8599	11.898	23.3085	10.5807	0.863691	0	4.91167	description "pentatricopeptide repeat-containing protein At5g42450, mitochondrial"	Phvul.004G109300		AT5G42450	RNA modification	RNA binding	0	Pentatricopeptide repeat (PPR) superfamily protein
LOC137830726	2.62672	5.77784e-06	0.000146711	20.0796	76.9529	18.3879	41.3538	5.77127	7.77322	4.46672	7.3675	description "putative pentatricopeptide repeat-containing protein At5g06400, mitochondrial"	Phvul.007G266200		AT5G06400	#N/A	molecular_function	0	Pentatricopeptide repeat (PPR) superfamily protein
LOC137837115	2.59461	2.09587e-07	9.88727e-06	42.2728	30.1967	16.2246	28.5717	4.80939	5.18215	4.46672	4.91167	description "transcription factor MYB56-like"	Phvul.004G053600		AT1G69560	organ boundary specification between lateral organs and the meristem	DNA-binding transcription factor activity	0	myb domain protein 105
LOC137819237	2.58907	0.00635409	0.0325803	20.0796	81.8234	31.3676	434.591	27.8945	20.7286	20.1003	25.7863	description "uncharacterized LOC137819237"	Phvul.010G073500		AT5G01300	#N/A	molecular_function	0	PEBP (phosphatidylethanolamine-binding protein) family protein
LOC137807277	2.57463	0.00328841	0.0199418	13.7387	22.404	5.4082	28.5717	8.65691	1.72738	1.11668	0	description "pentatricopeptide repeat-containing protein At2g37320"	Phvul.003G140000		AT2G37320	response to abscisic acid	RNA binding	0	Tetratricopeptide repeat (TPR)-like superfamily protein
LOC137829939	2.57314	3.02788e-06	8.43767e-05	28.5342	69.1602	24.8777	58.6473	8.65691	12.0917	7.81677	1.22792	description "pentatricopeptide repeat-containing protein At4g14850"	Phvul.007G057700		AT4G14850	isopentenyl diphosphate biosynthetic process, methylerythritol 4-phosphate pathway	mRNA binding	0	Pentatricopeptide repeat (PPR) superfamily protein
LOC137808521	2.57216	5.08992e-09	4.21519e-07	85.6025	186.051	69.225	188.724	21.1613	23.3197	34.6171	9.82333	description "dehydrodolichyl diphosphate synthase CPT3"	Phvul.003G269600		AT2G17570	polyprenol biosynthetic process	ditrans,polycis-polyprenyl diphosphate synthase [(2E,6E)-farnesyl diphosphate specific] activity	GO:0016765	Undecaprenyl pyrophosphate synthetase family protein
LOC137828108	2.57194	2.02885e-13	5.46526e-11	156.409	159.75	110.327	194.739	30.7801	14.6828	43.5506	15.9629	description "protein ZINC INDUCED FACILITATOR-LIKE 1-like"	Phvul.011G189900		AT5G13750	basipetal auxin transport	solute:potassium antiporter activity	GO:0055085,GO:0022857,GO:0016021	zinc induced facilitator-like 1
LOC137812969	2.56385	2.01949e-07	9.62468e-06	38.0455	41.8858	16.2246	52.6322	6.73315	7.77322	5.5834	4.91167	description "putative pentatricopeptide repeat-containing protein At3g23330"	Phvul.002G322600		AT3G23330	RNA modification	RNA binding	0	Tetratricopeptide repeat (TPR)-like superfamily protein
LOC137828056	2.56148	7.87271e-09	6.09709e-07	13795.7	58532.9	14625.9	48947.2	7837.39	4143.99	6293.61	4747.13	description "beta-amylase"	Phvul.011G107700		AT4G15210	response to herbivore	beta-amylase activity	GO:0016161,GO:0000272	beta-amylase 5
LOC137813643	2.55731	1.46499e-07	7.33954e-06	40.1592	22.404	23.7961	44.3614	3.84751	7.77322	6.70009	3.68375	description "probable WRKY transcription factor 56"	Phvul.001G088200		AT5G13080	atrichoblast differentiation	DNA-binding transcription factor activity	GO:0043565,GO:0006355,GO:0003700	WRKY DNA-binding protein 75
LOC137828486	2.54522	0.000204516	0.00246638	14.7955	16.5595	7.57148	26.3161	4.80939	1.72738	1.11668	3.68375	description "uncharacterized LOC137828486"	Phvul.007G035500		AT3G03280	cellular response to hypoxia	molecular_function	0	0
LOC137821972	2.52382	1.03849e-14	3.93927e-12	442.808	196.766	337.472	285.717	85.6072	34.5476	51.3673	47.8888	description "probable WRKY transcription factor 70"	Phvul.009G043100		AT3G56400	camalexin biosynthetic process	DNA-binding transcription factor activity	GO:0043565,GO:0006355,GO:0003700	WRKY DNA-binding protein 70
LOC137812403	2.51604	0.0010509	0.00853719	16.9091	41.8858	12.9797	35.3387	12.5044	3.45476	0	2.45583	description "pentatricopeptide repeat-containing protein At4g19191, mitochondrial"	Phvul.002G264000		AT4G19191	RNA modification	RNA binding	0	Tetratricopeptide repeat (TPR)-like superfamily protein
LOC137812470	2.50525	9.34121e-19	7.23438e-16	189.171	173.388	168.736	279.702	33.6658	50.0941	35.7338	22.1025	description "uncharacterized LOC137812470"	Phvul.002G270700		AT4G14620	#N/A	molecular_function	0	Protein of unknown function (DUF506)
LOC137821833	2.50137	7.89123e-08	4.37833e-06	90.8866	54.5489	29.2043	89.4747	6.73315	10.3643	18.9836	11.0513	description "ABC transporter A family member 7-like"	Phvul.009G189300		AT3G47780	lipid transport	ATPase-coupled transmembrane transporter activity	GO:0016887,GO:0005524,GO:0016021,GO:0006810,GO:0005215	ABC2 homolog 6
LOC137835888	2.4972	1.29005e-05	0.000280774	25.3637	11.6891	20.5512	18.0453	2.88564	3.45476	2.23336	4.91167	description "LRR receptor-like serine/threonine-protein kinase IOS1"	Phvul.005G162600		AT1G51800	defense response to oomycetes	identical protein binding	GO:0006468,GO:0004672	Leucine-rich repeat protein kinase family protein
LOC137837420	2.47882	1.44439e-10	2.00349e-08	44.3865	42.8599	54.082	38.3463	10.5807	3.45476	8.93345	9.82333	description "leucine-rich repeat receptor-like tyrosine-protein kinase PXC3"	Phvul.004G084688	1.25665	AT1G34420	#N/A	ATP binding	GO:0005515,GO:0006468,GO:0005524,GO:0004672	leucine-rich repeat transmembrane protein kinase family protein
LOC137828762	2.47517	9.84224e-05	0.00140182	19.0228	60.3934	18.3879	34.5869	12.5044	5.18215	4.46672	1.22792	description "pentatricopeptide repeat-containing protein At3g62890"	Phvul.007G146900		AT3G62890	RNA modification	RNA binding	0	Pentatricopeptide repeat (PPR) superfamily protein
LOC137832437	2.47435	3.09703e-16	1.74438e-13	372.001	448.08	472.677	236.845	41.3608	60.4584	99.3846	74.9029	description "heat shock 70 kDa protein-like"	Phvul.006G170200	1.82695	AT5G02500	defense response to bacterium	ATP hydrolysis activity	0	heat shock cognate protein 70-1
LOC137816295	2.46822	0.001113	0.00893238	16.9091	29.2226	3.24492	30.0755	3.84751	3.45476	1.11668	6.13958	description "uncharacterized LOC137816295"	Phvul.001G002600		AT1G76065	#N/A	molecular_function	0	LYR family of Fe/S cluster biogenesis protein
LOC137811338	2.46589	2.59638e-19	2.29804e-16	412.16	235.729	329.9	334.59	87.531	40.5935	62.5341	46.6608	description "protein DETOXIFICATION 27-like"	Phvul.002G149300		AT5G65380	xenobiotic detoxification by transmembrane export across the plasma membrane	transmembrane transporter activity	GO:0055085,GO:0016020,GO:0015297,GO:0015238,GO:0006855	MATE efflux family protein
LOC137812927	2.45721	2.35901e-06	6.92366e-05	29.591	27.2745	20.5512	20.301	5.77127	0.863691	5.5834	6.13958	description "LEAF RUST 10 DISEASE-RESISTANCE LOCUS RECEPTOR-LIKE PROTEIN KINASE-like 2.1"	Phvul.002G318200		AT5G38260	#N/A	kinase activity	GO:0006468,GO:0004672	Protein kinase superfamily protein
LOC137820260	2.45096	1.01181e-07	5.38869e-06	181.773	348.723	189.287	368.425	57.7127	25.9107	96.0346	19.6467	description "wall-associated receptor kinase 2-like"	Phvul.009G131900		AT1G21270	cell surface receptor signaling pathway	calcium ion binding	GO:0005509,GO:0030247,GO:0006468,GO:0004672	wall-associated kinase 2
LOC137834697	2.44464	0.00100689	0.00828727	19.0228	84.7456	5.4082	87.9709	12.5044	5.18215	8.93345	9.82333	description "pentatricopeptide repeat-containing protein At1g11290, chloroplastic-like"	Phvul.005G014800		AT1G11290	mRNA modification	endonuclease activity	0	Pentatricopeptide repeat (PPR) superfamily protein
LOC137829723	2.43767	1.00908e-06	3.55896e-05	43.3296	34.0931	51.9187	18.0453	5.77127	4.31846	11.1668	6.13958	description "primary amine oxidase 1"	Phvul.007G056600		AT4G14940	amine metabolic process	copper ion binding	GO:0055114,GO:0048038,GO:0009308,GO:0008131,GO:0005507	amine oxidase 1
LOC137812039	2.43619	0.000134586	0.00180383	10.5682	30.1967	11.898	29.3236	6.73315	2.59107	3.35004	2.45583	description "pentatricopeptide repeat-containing protein At2g33760"	Phvul.002G233900		AT2G33760	RNA modification	RNA binding	0	Pentatricopeptide repeat (PPR) superfamily protein
LOC137810462	2.42651	0.000777259	0.00684363	24.3069	37.9894	11.898	22.5566	12.5044	1.72738	2.23336	1.22792	description "pentatricopeptide repeat-containing protein At2g13600-like"	Phvul.002G054500		AT4G33170	RNA modification	RNA binding	0	Tetratricopeptide repeat (TPR)-like superfamily protein
LOC137825964	2.42483	4.93229e-07	2.00167e-05	723.922	1786.48	480.248	1603.78	393.408	199.513	179.786	82.2704	description "protein PEP-RELATED DEVELOPMENT ARRESTED 1, chloroplastic"	Phvul.008G108300		AT5G48470	chloroplast organization	protein binding	0	0
LOC137811416	2.42055	1.24243e-06	4.0936e-05	105.682	31.1708	67.0617	139.099	22.1232	19.0012	6.70009	15.9629	description "MLP-like protein 43"	Phvul.011G182700		AT1G70890	defense response	molecular_function	GO:0009607,GO:0006952	MLP-like protein 43
LOC137819145	2.41664	0.00601785	0.0313141	23.2501	18.5077	91.9394	13.534	0.961879	18.1375	6.70009	1.22792	description "inorganic pyrophosphatase 2-like"	Phvul.010G141050		AT1G17710	dephosphorylation	inorganic diphosphate phosphatase activity	GO:0016791,GO:0008152	Pyridoxal phosphate phosphatase-related protein
LOC137836648	2.40332	1.32486e-11	2.51278e-09	249.41	501.655	181.715	384.215	88.4928	60.4584	62.5341	36.8375	description "uncharacterized LOC137836648"	Phvul.004G004100		AT5G14460	mRNA pseudouridine synthesis	mRNA binding	GO:0006396,GO:0009982,GO:0009451,GO:0003723,GO:0001522	Pseudouridine synthase family protein
LOC137813064	2.40308	0.0110534	0.0492922	58.1251	64.2898	479.166	27.8199	16.3519	48.3667	36.8505	17.1908	description "purple acid phosphatase 17-like"	Phvul.002G332100		AT3G17790	dephosphorylation	acid phosphatase activity	GO:0016787	purple acid phosphatase 17
LOC137812416	2.38386	0.000639932	0.00592352	13.7387	42.8599	10.8164	21.0529	6.73315	4.31846	5.5834	0	description "pentatricopeptide repeat-containing protein At4g39530"	Phvul.002G264900		AT4G39530	RNA modification	RNA binding	0	Tetratricopeptide repeat (TPR)-like superfamily protein
LOC137824040	2.37046	9.52288e-07	3.38436e-05	132.103	82.7974	120.062	46.6171	5.77127	24.1834	30.1504	13.5071	description "lysine histidine transporter 1-like"	Phvul.008G149800		AT5G40780	amino acid import	acidic amino acid transmembrane transporter activity	GO:0003333	lysine histidine transporter 1
LOC137821741	2.36558	6.67573e-07	2.51178e-05	98.2843	309.76	75.7148	221.055	55.789	27.6381	20.1003	33.1538	description "pentatricopeptide repeat-containing protein At1g02060, chloroplastic"	Phvul.009G206300		AT1G02060	#N/A	mRNA binding	0	Tetratricopeptide repeat (TPR)-like superfamily protein
LOC137826518	2.35365	6.58668e-08	3.75542e-06	63.4092	145.139	45.4289	112.031	27.8945	15.5464	15.6335	12.2792	description "pentatricopeptide repeat-containing protein At2g44880"	Phvul.008G046100		AT2G44880	RNA modification	RNA binding	0	Pentatricopeptide repeat (PPR-like) superfamily protein
LOC137806259	2.35335	0.00155752	0.011393	4.22728	29.2226	9.73476	39.0982	4.80939	4.31846	3.35004	3.68375	description "transcription factor TGA2.2-like"	Phvul.003G028800		AT1G68640	DNA-templated transcription	cis-regulatory region sequence-specific DNA binding	GO:0043565,GO:0006355,GO:0003700,GO:0006351	bZIP transcription factor family protein
LOC137824772	2.34715	2.44411e-07	1.12442e-05	58.1251	164.621	43.2656	142.859	25.0088	18.1375	20.1003	17.1908	description "uncharacterized LOC137824772"	Phvul.011G200000		AT1G64600	translation	#N/A	GO:0008168,GO:0006412,GO:0005507	methyltransferases;copper ion binding
LOC137837134	2.33455	2.48606e-06	7.16604e-05	118.364	469.51	140.613	518.051	100.997	38.8661	55.834	51.5725	description "uncharacterized LOC137837134"	Phvul.004G056400		AT3G27250	negative regulation of DNA-templated transcription initiation	molecular_function	0	0
LOC137806556	2.33381	0.000165061	0.00210859	12.6818	27.2745	8.65312	23.3085	4.80939	2.59107	3.35004	3.68375	description "putative pentatricopeptide repeat-containing protein At3g05240"	Phvul.003G061602		AT1G23450	RNA modification	RNA binding	0	Tetratricopeptide repeat (TPR)-like superfamily protein
LOC137838182	2.33074	3.95988e-09	3.37626e-07	112.023	138.32	99.5109	258.649	28.8564	21.5923	50.2506	20.8746	description "receptor-like protein kinase HSL1"	Phvul.004G175900		AT5G25930	#N/A	kinase activity	GO:0005515,GO:0006468,GO:0005524,GO:0004672	Protein kinase family protein with leucine-rich repeat domain
LOC137820207	2.32783	2.39927e-07	1.10658e-05	71.8638	53.5748	51.9187	174.438	16.3519	14.6828	21.2169	18.4188	description "CBL-interacting serine/threonine-protein kinase 9-like"	Phvul.009G257000		AT1G01140	cellular response to potassium ion starvation	protein binding	GO:0007165,GO:0006468,GO:0004672	CBL-interacting protein kinase 9
LOC137831715	2.326	1.14173e-06	3.8725e-05	52.841	172.414	46.5105	115.791	29.8182	18.1375	16.7502	12.2792	description "protein THYLAKOID ASSEMBLY 8-like, chloroplastic"	Phvul.011G060800		AT3G46870	biological_process	sequence-specific mRNA binding	0	Pentatricopeptide repeat (PPR) superfamily protein
LOC137830604	2.3247	1.41121e-10	1.98714e-08	1390.78	510.422	1080.56	418.05	216.423	161.51	142.935	157.173	description "uncharacterized LOC137830604"	Phvul.007G076300		AT1G64110	pollen sperm cell differentiation	ATP binding	GO:0009378,GO:0006310,GO:0006281	P-loop containing nucleoside triphosphate hydrolases superfamily protein
LOC137810409	2.32297	4.42905e-10	5.31114e-08	169.091	272.745	154.675	491.735	51.9415	46.6393	69.2342	50.3446	description "pectinesterase-like"	Phvul.002G048500		AT1G11580	cell wall modification	pectinesterase activity	GO:0004857,GO:0042545,GO:0030599,GO:0005618	methylesterase PCR A
LOC137816583	2.32074	1.06186e-10	1.55408e-08	70.807	86.6938	75.7148	139.099	16.3519	12.9554	30.1504	15.9629	description "uncharacterized LOC137816583"	Phvul.001G030800		0	#N/A	#N/A	0	0
LOC137831821	2.31178	0.000901707	0.00765648	13.7387	42.8599	10.8164	36.0906	6.73315	6.04584	7.81677	0	description "pentatricopeptide repeat-containing protein At5g66520-like"	Phvul.011G006400		AT5G66520	chloroplast RNA modification	mRNA binding	0	Tetratricopeptide repeat (TPR)-like superfamily protein
LOC137813796	2.30991	1.66491e-14	5.8388e-12	131.046	87.6679	85.4495	81.9558	22.1232	23.3197	20.1003	11.0513	description "protein DETOXIFICATION 21-like"	Phvul.001G108101		AT1G33110	xenobiotic detoxification by transmembrane export across the plasma membrane	transmembrane transporter activity	GO:0055085,GO:0016020,GO:0015297,GO:0015238,GO:0006855	MATE efflux family protein
LOC137807456	2.30469	2.77305e-09	2.51427e-07	73.9775	112.994	36.7758	76.6926	15.3901	17.2738	15.6335	12.2792	description "pentatricopeptide repeat-containing protein At2g33680"	Phvul.003G157500		AT2G33680	lateral root morphogenesis	RNA binding	0	Tetratricopeptide repeat (TPR)-like superfamily protein
LOC137807752	2.30055	3.45843e-06	9.41169e-05	43.3296	140.269	31.3676	103.761	21.1613	15.5464	15.6335	12.2792	description "pentatricopeptide repeat-containing protein At1g05750, chloroplastic-like"	Phvul.003G188600		AT5G66520	chloroplast RNA modification	mRNA binding	0	Tetratricopeptide repeat (TPR)-like superfamily protein
LOC137811766	2.29919	0.000182913	0.00226352	12.6818	18.5077	9.73476	24.8123	3.84751	1.72738	3.35004	4.91167	description "pentatricopeptide repeat-containing protein At2g03880, mitochondrial"	Phvul.002G199400		AT2G03880	mitochondrial mRNA modification	RNA binding	0	Pentatricopeptide repeat (PPR) superfamily protein
LOC137831583	2.29305	3.33604e-06	9.14557e-05	123.648	36.0412	68.1433	47.3689	18.2757	6.90953	21.2169	9.82333	description "large ribosomal subunit protein uL16-like"	Phvul.006G080600		AT1G26910	developmental process	structural constituent of ribosome	GO:0006412,GO:0005840,GO:0003735	Ribosomal protein L16p/L10e family protein
LOC137811751	2.28636	2.55837e-09	2.34248e-07	264.205	297.097	218.491	752.64	69.2553	75.1411	102.735	67.5354	description "uncharacterized LOC137811751"	Phvul.002G197800	0.893895	AT5G61820	#N/A	protein binding	0	0
LOC137828473	2.28248	8.20074e-09	6.29864e-07	65.5229	46.7562	55.1636	109.776	17.3138	17.2738	14.5169	7.3675	description "ethylene-responsive transcription factor 1B-like"	Phvul.007G127800		AT3G23240	defense response	DNA binding	GO:0006355,GO:0003700	ethylene response factor 1
LOC137809972	2.28217	9.29444e-06	0.000215138	38.0455	94.4865	20.5512	68.4218	17.3138	9.5006	10.0501	8.59542	description "pentatricopeptide repeat-containing protein At1g32415, mitochondrial"	Phvul.002G004400		AT1G32415	mitochondria-nucleus signaling pathway	#N/A	0	pentatricopeptide (PPR) repeat-containing protein
LOC137826101	2.28131	0.00111425	0.00893853	16.9091	13.6372	10.8164	22.5566	7.69503	1.72738	0	3.68375	description "phenolic glucoside malonyltransferase 1-like"	Phvul.008G032450		AT3G29635	biological_process	molecular_function	GO:0016747	HXXXD-type acyl-transferase family protein
LOC137819096	2.28119	0.000180545	0.00224167	38.0455	12.6631	29.2043	16.5415	1.92376	4.31846	10.0501	3.68375	description "putative receptor-like protein kinase At1g72540"	Phvul.010G129000		AT2G05940	defense response to bacterium	protein binding	GO:0006468,GO:0004672	Protein kinase superfamily protein
LOC137820335	2.27806	1.38295e-07	7.04243e-06	463.944	735.436	540.82	801.513	160.634	54.4125	246.787	62.6238	description "protein DETOXIFICATION 27-like"	Phvul.009G034100		AT5G65380	xenobiotic detoxification by transmembrane export across the plasma membrane	transmembrane transporter activity	GO:0055085,GO:0016020,GO:0015297,GO:0015238,GO:0006855	MATE efflux family protein
LOC137829689	2.27475	1.39484e-05	0.000299375	221.932	915.642	192.532	772.941	192.376	109.689	67.0009	65.0796	description "protein PALE CRESS, chloroplastic"	Phvul.007G169400		AT2G48120	carotenoid biosynthetic process	RNA binding	0	pale cress protein (PAC)
LOC137811794	2.27456	2.84326e-05	0.000524802	21.1364	50.6526	21.6328	60.151	13.4663	8.63691	5.5834	3.68375	description "pentatricopeptide repeat-containing protein At1g62260, mitochondrial"	Phvul.002G202800		AT1G62260	cytidine to uridine editing	RNA binding	0	mitochondrial editing factor 9
LOC137821444	2.26916	1.89386e-06	5.79919e-05	38.0455	26.3004	36.7758	18.7972	3.84751	6.04584	10.0501	4.91167	description "wall-associated receptor kinase-like 14"	Phvul.009G061350		AT2G23450	cell surface receptor signaling pathway	kinase activity	GO:0006468,GO:0005524,GO:0004672	Protein kinase superfamily protein
LOC137818443	2.26126	0.000454944	0.00457011	28.5342	55.523	17.3062	121.054	22.1232	11.228	6.70009	6.13958	description "transcription factor NAI1-like"	Phvul.010G158200		AT2G22760	regulation of DNA-templated transcription	DNA-binding transcription factor activity	0	basic helix-loop-helix (bHLH) DNA-binding superfamily protein
LOC137821702	2.26036	1.29582e-05	0.000281701	57.0683	125.657	46.5105	169.175	8.65691	19.8649	37.9672	17.1908	description "serine carboxypeptidase-like 7"	Phvul.009G072900		AT5G09640	secondary metabolic process	acyltransferase activity, transferring groups other than amino-acyl groups	GO:0006508,GO:0004185	serine carboxypeptidase-like 19
LOC137827819	2.25809	3.46444e-12	7.23522e-10	384.683	177.284	351.533	157.145	46.1702	57.0036	59.1841	61.3958	description "gallate 1-beta-glucosyltransferase-like"	Phvul.007G039300		AT4G15480	response to UV-B	glycosyltransferase activity	GO:0016758,GO:0008152	UDP-Glycosyltransferase superfamily protein
LOC137822835	2.25076	5.06993e-07	2.03531e-05	26.4205	58.4453	25.9594	51.8803	9.61879	10.3643	7.81677	6.13958	description "uncharacterized LOC137822835"	#N/A		#N/A	#N/A	#N/A	#N/A	#N/A
LOC137827831	2.25023	0.000324952	0.00349328	28.5342	10.715	40.0207	53.3841	3.84751	2.59107	11.1668	11.0513	description "cyanidin 3-O-galactoside 2''-O-xylosyltransferase FGGT1-like"	Phvul.011G136700		AT5G54010	biological_process	glycosyltransferase activity	GO:0016758,GO:0008152	UDP-Glycosyltransferase superfamily protein
LOC137830995	2.24114	0.00450252	0.0252226	52.841	227.936	59.4902	524.818	62.5221	26.7744	55.834	38.0654	description "uncharacterized LOC137830995"	#N/A		#N/A	#N/A	#N/A	#N/A	#N/A
LOC137836209	2.24017	7.76052e-08	4.33167e-06	452.319	123.709	279.063	138.347	36.5514	58.731	68.1175	46.6608	description "uncharacterized LOC137836209"	#N/A		#N/A	#N/A	#N/A	#N/A	#N/A
LOC137814875	2.23639	6.43413e-07	2.47601e-05	43.3296	64.2898	27.041	85.7152	17.3138	8.63691	11.1668	9.82333	description "pentatricopeptide repeat-containing protein At3g24000, mitochondrial-like"	Phvul.001G221600		AT2G22070	RNA modification	RNA binding	0	pentatricopeptide (PPR) repeat-containing protein
LOC137810198	2.22924	1.05904e-06	3.66037e-05	31.7046	56.4971	21.6328	49.6246	9.61879	11.228	7.81677	4.91167	description "pentatricopeptide repeat-containing protein At5g39350"	Phvul.002G027600		AT5G39350	RNA modification	RNA binding	0	Tetratricopeptide repeat (TPR)-like superfamily protein
LOC137819040	2.22469	3.47233e-05	0.00061643	54.9547	37.0153	12.9797	78.1964	9.61879	7.77322	11.1668	11.0513	description "seed linoleate 9S-lipoxygenase"	Phvul.010G135800		AT1G55020	defense response	linoleate 9S-lipoxygenase activity	GO:0005515,GO:0055114,GO:0046872,GO:0016702	lipoxygenase 1
LOC137808649	2.2228	1.13689e-06	3.86313e-05	291.683	863.042	219.573	415.794	173.138	63.9132	60.3008	85.9542	description "non-specific lipid transfer protein GPI-anchored 15"	Phvul.003G282100		AT2G37870	lipid transport	fatty acid binding	0	Bifunctional inhibitor/lipid-transfer protein/seed storage 2S albumin superfamily protein
LOC137832277	2.22181	3.15957e-07	1.38181e-05	48.6138	87.6679	28.1226	69.9256	17.3138	13.8191	8.93345	9.82333	description "pentatricopeptide repeat-containing protein At5g19020, mitochondrial"	Phvul.006G154600		AT5G19020	mitochondrial mRNA modification	#N/A	0	mitochondrial editing factor 18
LOC137834827	2.21745	0.000665969	0.00610675	9.51139	26.3004	10.8164	41.3538	6.73315	5.18215	4.46672	2.45583	description "NADPH:quinone oxidoreductase-like"	Phvul.005G030700	0.478638	AT3G27890	#N/A	FMN binding	0	NADPH:quinone oxidoreductase
LOC137813375	2.21478	0.000158649	0.00205206	16.9091	47.7303	17.3062	18.7972	8.65691	2.59107	4.46672	6.13958	description "glucan endo-1,3-beta-glucosidase 4-like"	Phvul.001G056400		AT3G13560	carbohydrate metabolic process	glucan endo-1,3-beta-D-glucosidase activity	GO:0005975,GO:0004553	O-Glycosyl hydrolases family 17 protein
LOC137811514	2.19809	0.000397575	0.0040963	10.5682	34.0931	12.9797	46.6171	5.77127	3.45476	7.81677	6.13958	description "pentatricopeptide repeat-containing protein At2g03380, mitochondrial-like"	Phvul.002G167800		AT2G03380	response to abscisic acid	RNA binding	0	Pentatricopeptide repeat (PPR) superfamily protein
LOC137826608	2.19689	3.01281e-05	0.000549011	34.8751	75.9788	35.6941	45.8652	21.1613	3.45476	11.1668	6.13958	description "uncharacterized LOC137826608"	Phvul.008G162400		AT5G17460	regulation of proline metabolic process	molecular_function	0	0
LOC137808309	2.19492	2.71094e-05	0.00050338	34.8751	87.6679	22.7144	55.6397	15.3901	12.0917	12.2835	3.68375	description "pentatricopeptide repeat-containing protein At3g29230-like"	Phvul.003G244800		AT4G35130	RNA modification	RNA binding	0	Tetratricopeptide repeat (TPR)-like superfamily protein
LOC137832426	2.19302	4.4516e-09	3.72712e-07	112.023	293.2	104.919	266.168	42.3227	35.4113	42.4339	50.3446	description "pentatricopeptide repeat-containing protein At4g18975, chloroplastic"	Phvul.006G168700		AT4G18975	#N/A	molecular_function	0	Pentatricopeptide repeat (PPR) superfamily protein
LOC137812075	2.19098	9.97472e-05	0.00141419	41.216	31.1708	41.1023	159.4	20.1995	17.2738	11.1668	11.0513	description "18.5 kDa class I heat shock protein-like"	Phvul.002G231700		AT1G07400	cellular response to hypoxia	protein binding	0	HSP20-like chaperones superfamily protein
LOC137828661	2.18992	1.8361e-05	0.000371478	22.1932	29.2226	11.898	30.0755	4.80939	4.31846	5.5834	6.13958	description "pentatricopeptide repeat-containing protein At5g08305"	Phvul.007G016000		AT5G08305	RNA modification	RNA binding	0	Pentatricopeptide repeat (PPR) superfamily protein
LOC137807029	2.18992	0.000313097	0.00339331	40.1592	12.6631	25.9594	15.0378	9.61879	2.59107	4.46672	3.68375	description "WRKY transcription factor 23-like"	Phvul.003G116300		AT5G49520	defense response to bacterium	DNA binding	GO:0043565,GO:0006355,GO:0003700	WRKY DNA-binding protein 48
LOC137822907	2.18959	0.000917154	0.00774455	8.45457	23.3781	12.9797	19.5491	4.80939	4.31846	0	4.91167	description "homeobox-leucine zipper protein HOX15-like"	Phvul.009G075300		AT5G06710	regulation of DNA-templated transcription	DNA-binding transcription factor activity	GO:0043565,GO:0006355,GO:0003700,GO:0003677	homeobox from Arabidopsis thaliana
LOC137814325	2.18553	0.00160724	0.0116512	12.6818	73.0566	16.2246	81.2039	16.3519	12.9554	3.35004	7.3675	description "auxin-responsive protein IAA11-like"	Phvul.001G164900		AT2G33310	regulation of DNA-templated transcription	DNA-binding transcription factor activity	GO:0006355,GO:0005634	auxin-induced protein 13
LOC137821400	2.18085	0.00771252	0.0376253	10.5682	37.9894	6.48984	12.0302	8.65691	3.45476	1.11668	1.22792	description "putative pentatricopeptide repeat-containing protein At1g77010, mitochondrial"	Phvul.009G132600		AT1G77010	RNA modification	RNA binding	0	Pentatricopeptide repeat (PPR) superfamily protein
LOC137808367	2.18002	0.00109863	0.00883229	28.5342	16.5595	18.3879	6.76699	4.80939	2.59107	6.70009	1.22792	description "probable calcium-binding protein CML41"	Phvul.003G251000		AT3G50770	#N/A	calcium ion binding	0	calmodulin-like 41
LOC137812676	2.17632	2.03552e-05	0.00040335	56.0115	41.8858	57.3269	29.3236	5.77127	6.90953	23.4503	4.91167	description "heavy metal-associated isoprenylated plant protein 39-like"	Phvul.002G292900		AT1G01490	#N/A	metal ion binding	GO:0046872,GO:0030001	Heavy metal transport/detoxification superfamily protein
LOC137831536	2.17253	7.88162e-06	0.000188056	33.8183	95.4606	33.5308	84.2115	23.0851	9.5006	11.1668	11.0513	description "pentatricopeptide repeat-containing protein At3g62890-like"	Phvul.006G075200		AT3G62890	RNA modification	RNA binding	0	Pentatricopeptide repeat (PPR) superfamily protein
LOC137820524	2.16912	1.1165e-24	1.72936e-21	1523.94	946.813	1299.05	972.191	252.974	247.879	339.471	213.658	description "leucine-rich repeat receptor-like serine/threonine/tyrosine-protein kinase SOBIR1"	Phvul.009G171200	1.2972	AT2G31880	negative regulation of floral organ abscission	kinase activity	GO:0005515,GO:0006468,GO:0005524,GO:0004672	Leucine-rich repeat protein kinase family protein
LOC137835935	2.16737	1.30688e-05	0.000283111	35.9319	61.3675	16.2246	62.4067	12.5044	11.228	6.70009	8.59542	description "pentatricopeptide repeat-containing protein At4g21065-like"	Phvul.005G169000		AT2G27610	RNA modification	RNA binding	0	Tetratricopeptide repeat (TPR)-like superfamily protein
LOC137837946	2.16688	2.36165e-06	6.92366e-05	187.057	372.101	120.062	315.041	108.692	44.9119	40.2005	27.0142	description "zinc finger protein VAR3, chloroplastic"	Phvul.004G151100		AT1G48570	#N/A	mRNA binding	GO:0008270	zinc finger (Ran-binding) family protein
LOC137831208	2.16519	1.40719e-06	4.54086e-05	45.4433	65.2639	21.6328	63.9105	14.4282	8.63691	13.4002	7.3675	description "pentatricopeptide repeat-containing protein At4g33990"	Phvul.006G036400		AT4G33990	embryo development ending in seed dormancy	zinc ion binding	0	Tetratricopeptide repeat (TPR)-like superfamily protein
LOC137833399	2.1641	0.000801411	0.00698351	28.5342	142.217	38.939	247.371	37.5133	10.3643	32.3837	22.1025	description "uncharacterized LOC137833399"	Phvul.011G117900		AT4G02340	#N/A	hydrolase activity	0	alpha/beta-Hydrolases superfamily protein
LOC137834876	2.16284	0.00104559	0.00850523	9.51139	46.7562	10.8164	27.8199	8.65691	4.31846	4.46672	3.68375	description "pentatricopeptide repeat-containing protein At5g40410, mitochondrial"	Phvul.005G036500		AT5G40410	RNA modification	zinc ion binding	0	Tetratricopeptide repeat (TPR)-like superfamily protein
LOC137820742	2.15775	0.000706031	0.00636107	98.2843	21.4299	40.0207	12.7821	8.65691	6.90953	14.5169	8.59542	description "peroxidase P7-like"	Phvul.011G128200		AT5G05340	lignin biosynthetic process	peroxidase activity	GO:0055114,GO:0020037,GO:0006979,GO:0004601	Peroxidase superfamily protein
LOC137814298	2.15522	0.00172277	0.0122781	8.45457	34.0931	8.65312	17.2934	5.77127	2.59107	2.23336	4.91167	description "protein CUP-SHAPED COTYLEDON 3-like"	Phvul.001G161700		AT4G28530	floral organ senescence	DNA binding	GO:0006355,GO:0003677	NAC domain containing protein 74
LOC137831590	2.15355	9.60434e-05	0.00137426	17.966	16.5595	17.3062	18.0453	1.92376	2.59107	3.35004	8.59542	description "cytochrome P450 714C2-like"	Phvul.006G081900		AT5G24910	#N/A	monooxygenase activity	GO:0055114,GO:0020037,GO:0016705,GO:0005506	cytochrome P450, family 714, subfamily A, polypeptide 1
LOC137808753	2.14972	0.00103888	0.00846913	17.966	37.0153	5.4082	24.0604	6.73315	5.18215	4.46672	2.45583	description "pentatricopeptide repeat-containing protein At2g13600-like"	Phvul.003G293100		AT4G02750	acquisition of seed longevity	RNA binding	0	Tetratricopeptide repeat (TPR)-like superfamily protein
LOC137822608	2.14712	0.000193477	0.00235505	23.2501	57.4712	15.143	55.6397	14.4282	7.77322	3.35004	8.59542	description "pentatricopeptide repeat-containing protein At3g62890-like"	Phvul.009G122500		AT1G08070	chloroplast RNA processing	protein binding	0	Tetratricopeptide repeat (TPR)-like superfamily protein
LOC137825474	2.14559	5.52225e-25	9.3311e-22	236.728	163.647	202.267	245.116	54.8271	46.6393	48.0173	41.7492	description "receptor-like protein kinase ANXUR2"	Phvul.008G029500		AT5G28680	pollen tube growth	protein binding	GO:0006468,GO:0004672	Malectin/receptor-like protein kinase family protein
LOC137808117	2.14114	0.00137966	0.010454	16.9091	66.238	15.143	31.5793	14.4282	8.63691	2.23336	3.68375	description "pentatricopeptide repeat-containing protein At4g16835, mitochondrial"	Phvul.003G224100		AT4G16835	RNA modification	zinc ion binding	0	Tetratricopeptide repeat (TPR)-like superfamily protein
LOC137813041	2.13883	1.63066e-05	0.000340944	36.9887	71.1084	36.7758	66.918	24.047	5.18215	6.70009	12.2792	description "pentatricopeptide repeat-containing protein At2g01390"	Phvul.002G329700		AT2G01390	biological_process	mRNA binding	0	Tetratricopeptide repeat (TPR)-like superfamily protein
LOC137829933	2.13869	0.000227622	0.00266256	27.4773	69.1602	18.3879	65.4143	19.2376	7.77322	10.0501	3.68375	description "pentatricopeptide repeat-containing protein At3g24000, mitochondrial"	Phvul.011G155600		AT1G16480	RNA modification	RNA binding	0	Tetratricopeptide repeat (TPR)-like superfamily protein
LOC137809571	2.13636	0.00385464	0.0224949	14.7955	62.3416	7.57148	36.0906	13.4663	7.77322	2.23336	3.68375	description "pentatricopeptide repeat-containing protein At3g14730"	Phvul.002G197300		AT3G14730	RNA modification	#N/A	0	Pentatricopeptide repeat (PPR) superfamily protein
LOC137825460	2.13172	0.00127287	0.00984554	32.7614	10.715	27.041	14.2859	1.92376	1.72738	10.0501	6.13958	description "calmodulin-binding protein 25-like"	Phvul.008G290700		AT3G22160	regulation of jasmonic acid mediated signaling pathway	protein binding	0	VQ motif-containing protein
LOC137822521	2.12784	6.01082e-07	2.3422e-05	93.0002	150.009	70.3066	121.806	48.0939	19.0012	11.1668	20.8746	description "uncharacterized LOC137822521"	Phvul.009G169000		AT5G63290	porphyrin-containing compound biosynthetic process	4 iron, 4 sulfur cluster binding	GO:0051536,GO:0003824	Radical SAM superfamily protein
LOC137830098	2.12593	0.00758018	0.0371834	43.3296	187.025	33.5308	7.51888	11.5425	24.1834	21.2169	4.91167	description "uncharacterized LOC137830098"	#N/A		#N/A	#N/A	#N/A	#N/A	#N/A
LOC137820658	2.12341	8.76142e-05	0.00127682	15.8523	34.0931	27.041	68.4218	7.69503	8.63691	12.2835	4.91167	description "uncharacterized LOC137820658"	#N/A		#N/A	#N/A	#N/A	#N/A	#N/A
LOC137810375	2.12069	0.00185112	0.0129935	26.4205	32.1449	7.57148	43.6095	9.61879	10.3643	1.11668	3.68375	description "uncharacterized LOC137810375"	#N/A		#N/A	#N/A	#N/A	#N/A	#N/A
LOC137837822	2.11508	0.000342243	0.00363501	20.0796	22.404	11.898	16.5415	1.92376	6.04584	1.11668	7.3675	description "pentatricopeptide repeat-containing protein At2g29760, chloroplastic-like"	Phvul.004G137700		AT2G29760	chloroplast RNA processing	mRNA binding	0	Tetratricopeptide repeat (TPR)-like superfamily protein
LOC137810446	2.11393	2.52556e-08	1.61315e-06	73.9775	57.4712	34.6125	59.3992	20.1995	9.5006	10.0501	12.2792	description "LYR motif-containing protein At3g19508"	Phvul.002G053100		AT3G19508	#N/A	molecular_function	0	0
LOC137818444	2.10648	0.00278458	0.0176525	15.8523	52.6007	20.5512	97.7454	25.0088	7.77322	6.70009	3.68375	description "transcription factor bHLH18-like"	Phvul.010G158400		AT4G37850	regulation of DNA-templated transcription	DNA-binding transcription factor activity	GO:0046983	basic helix-loop-helix (bHLH) DNA-binding superfamily protein
LOC137826058	2.10494	4.82034e-05	0.000802829	27.4773	17.5336	12.9797	26.3161	4.80939	3.45476	4.46672	7.3675	description "1-aminocyclopropane-1-carboxylate oxidase 4-like"	Phvul.008G213800		AT1G05010	cellular response to fatty acid	1-aminocyclopropane-1-carboxylate oxidase activity	GO:0055114,GO:0016491	ethylene-forming enzyme
LOC137829693	2.1025	0.00156139	0.0114094	13.7387	37.0153	7.57148	43.6095	3.84751	10.3643	4.46672	4.91167	description "adenylate isopentenyltransferase 3, chloroplastic"	Phvul.007G170100		AT3G63110	cytokinin biosynthetic process	AMP dimethylallyltransferase activity	GO:0008033	isopentenyltransferase 3
LOC137837082	2.10232	5.49874e-05	0.0008826	235.671	62.3416	246.614	52.6322	45.2083	38.8661	20.1003	34.3817	description "glucan endo-1,3-beta-D-glucosidase"	Phvul.004G049200		AT5G15870	#N/A	endo-1,3(4)-beta-glucanase activity	GO:0052862,GO:0052861,GO:0016998	glycosyl hydrolase family 81 protein
LOC137832718	2.10007	0.000667612	0.00611879	39.1024	56.4971	23.7961	117.295	28.8564	4.31846	11.1668	11.0513	description "transcription factor bHLH18-like"	Phvul.006G198400		AT4G37850	regulation of DNA-templated transcription	DNA-binding transcription factor activity	GO:0046983	basic helix-loop-helix (bHLH) DNA-binding superfamily protein
LOC137837434	2.09847	0.00148128	0.0109826	28.5342	82.7974	16.2246	48.1208	22.1232	3.45476	4.46672	11.0513	description "putative pentatricopeptide repeat-containing protein At5g59200, chloroplastic"	Phvul.004G084900		AT5G59200	chloroplast RNA modification	#N/A	0	Tetratricopeptide repeat (TPR)-like superfamily protein
LOC137820582	2.09205	6.19789e-07	2.4e-05	49.6706	86.6938	27.041	62.4067	17.3138	11.228	13.4002	11.0513	description "pentatricopeptide repeat-containing protein At4g25270, chloroplastic"	Phvul.011G004900		AT4G25270	RNA splicing	mRNA binding	0	Tetratricopeptide repeat (TPR)-like superfamily protein
LOC137813476	2.09022	0.00332877	0.0201013	15.8523	15.5854	9.73476	23.3085	9.61879	0.863691	3.35004	1.22792	description "probable calcium-binding protein CML44"	Phvul.001G067400		AT1G21550	cellular response to hypoxia	calcium ion binding	0	Calcium-binding EF-hand family protein
LOC137832514	2.07674	5.15332e-05	0.000840954	26.4205	20.4558	32.4492	28.5717	4.80939	6.04584	13.4002	1.22792	description "GDSL esterase/lipase At1g28590-like"	Phvul.006G177700		AT1G28600	#N/A	hydrolase activity, acting on ester bonds	GO:0016788	GDSL-like Lipase/Acylhydrolase superfamily protein
LOC137813021	2.07304	0.000447646	0.00451043	16.9091	35.0672	9.73476	31.5793	2.88564	7.77322	7.81677	3.68375	description "pentatricopeptide repeat-containing protein At4g02750-like"	Phvul.002G328000		AT4G02750	acquisition of seed longevity	RNA binding	0	Tetratricopeptide repeat (TPR)-like superfamily protein
LOC137834665	2.07298	0.0011619	0.00921737	82.432	29.2226	75.7148	22.5566	4.80939	7.77322	30.1504	7.3675	description "G-type lectin S-receptor-like serine/threonine-protein kinase At4g27290"	Phvul.005G011200		AT1G65800	cell surface receptor protein serine/threonine kinase signaling pathway	protein kinase activity	GO:0048544,GO:0006468,GO:0004672	receptor kinase 2
LOC137807545	2.06015	1.93917e-05	0.000388398	98.2843	29.2226	69.225	28.5717	15.3901	13.8191	14.5169	9.82333	description "blue copper protein-like"	Phvul.003G166700	1.80797	AT1G45063	biological_process	electron transfer activity	GO:0009055	copper ion binding;electron carriers
LOC137826271	2.05322	0.00159984	0.0116067	33.8183	8.76679	28.1226	9.77454	3.84751	6.04584	6.70009	2.45583	description "uncharacterized LOC137826271"	Phvul.008G140400	1.56185	AT3G60450	#N/A	molecular_function	0	Phosphoglycerate mutase family protein
LOC137806265	2.05278	0.0109177	0.0488552	3.17046	23.3781	6.48984	46.6171	5.77127	4.31846	5.5834	3.68375	description "uncharacterized LOC137806265"	Phvul.003G029400		AT1G71110	#N/A	molecular_function	0	0
LOC137814761	2.05149	7.43816e-05	0.00112676	196.569	647.768	148.185	1071.44	137.549	100.188	119.485	141.21	description "sucrose synthase 2"	Phvul.001G209600		AT4G02280	response to mannitol	glycosyltransferase activity	GO:0016157,GO:0005985	sucrose synthase 3
LOC137806099	2.05131	1.42426e-13	3.95116e-11	157.466	131.502	114.654	221.807	43.2845	37.1387	27.917	42.9771	description "allene oxide synthase 3-like"	Phvul.003G010700		AT5G42650	defense response	allene oxide synthase activity	GO:0055114,GO:0020037,GO:0016705,GO:0005506	allene oxide synthase
LOC137828051	2.04711	0.000567252	0.0054041	25.3637	67.212	17.3062	63.1586	20.1995	5.18215	5.5834	11.0513	description "putative pentatricopeptide repeat-containing protein At3g11460, mitochondrial"	Phvul.011G107600		AT4G30700	cytidine to uridine editing	RNA binding	0	Pentatricopeptide repeat (PPR) superfamily protein
LOC137825498	2.0399	0.000221967	0.00261924	79.2616	19.4818	28.1226	29.3236	10.5807	4.31846	11.1668	12.2792	description "beta-glucosidase 11-like"	Phvul.008G097200		AT1G02850	carbohydrate metabolic process	beta-glucosidase activity	GO:0005975,GO:0004553	beta glucosidase 11
LOC137827554	2.03641	2.50612e-11	4.47896e-09	50.7274	70.1343	73.5515	56.3916	11.5425	19.8649	15.6335	13.5071	description "albumin-2-like"	Phvul.007G275700		0	#N/A	#N/A	0	0
LOC137832273	2.03391	0.000803216	0.00699596	10.5682	22.404	12.9797	21.0529	6.73315	2.59107	1.11668	6.13958	description "adenylate isopentenyltransferase 5, chloroplastic"	Phvul.006G154200		AT5G19040	cytokinin biosynthetic process	AMP dimethylallyltransferase activity	GO:0008033	isopentenyltransferase 5
LOC137811431	2.03185	2.18895e-13	5.73041e-11	736.604	429.573	1008.09	510.532	134.663	171.875	199.886	149.806	description "uncharacterized LOC137811431"	Phvul.002G158700		AT4G23470	#N/A	molecular_function	0	PLAC8 family protein
LOC137810815	2.03136	0.000362962	0.00380721	19.0228	40.9117	17.3062	42.1057	15.3901	4.31846	4.46672	4.91167	description "pentatricopeptide repeat-containing protein At3g12770-like"	Phvul.002G092700		AT1G11290	mRNA modification	endonuclease activity	0	Pentatricopeptide repeat (PPR) superfamily protein
LOC137831610	2.03114	8.07039e-05	0.00120196	20.0796	45.7821	15.143	41.3538	7.69503	10.3643	6.70009	4.91167	description "protein ROOT PRIMORDIUM DEFECTIVE 1"	Phvul.006G083700		AT1G06440	#N/A	RNA binding	0	Ubiquitin carboxyl-terminal hydrolase family protein
LOC137829851	2.01962	1.27371e-06	4.1754e-05	161.694	452.951	98.4292	326.319	72.1409	54.4125	61.4175	68.7633	description "phosphoribosylamine--glycine ligase"	Phvul.007G182100		AT1G09830	purine nucleobase biosynthetic process	phosphoribosylamine-glycine ligase activity	GO:0009113,GO:0004637	Glycinamide ribonucleotide (GAR) synthetase
LOC137808414	2.01936	0.00335591	0.0202126	78.2047	14.6113	94.1027	11.2783	7.69503	8.63691	16.7502	15.9629	description "AAA-ATPase At3g50940-like"	Phvul.003G256600	0.744685	AT3G50930	plant-type hypersensitive response	identical protein binding	GO:0005524	cytochrome BC1 synthesis
LOC137830001	2.01829	0.000119623	0.0016385	140.557	391.583	91.9394	352.635	106.769	60.4584	52.484	20.8746	description "protein KINESIN LIGHT CHAIN-RELATED 2"	Phvul.007G194200		AT2G31240	#N/A	molecular_function	GO:0005515	Tetratricopeptide repeat (TPR)-like superfamily protein
LOC137823988	2.01678	7.99851e-06	0.000190113	559.058	1638.42	442.391	1384.98	443.426	169.283	160.802	221.025	description "putative lipid-transfer protein DIR1"	Phvul.008G113900		AT3G53980	systemic acquired resistance	fatty acid binding	0	Bifunctional inhibitor/lipid-transfer protein/seed storage 2S albumin superfamily protein
LOC137810887	2.01139	2.14236e-05	0.000420619	45.4433	105.201	21.6328	72.1813	14.4282	13.8191	16.7502	15.9629	description "uncharacterized LOC137810887"	Phvul.002G100700		AT4G38260	biological_process	molecular_function	0	Protein of unknown function (DUF833)
LOC137807588	2.00129	4.07229e-09	3.45624e-07	11723.3	23625.5	8739.65	25027.3	6159.87	3584.32	4010	3509.39	description "bifunctional purple acid phosphatase 26-like"	Phvul.003G170500		AT5G34850	phosphate ion homeostasis	acid phosphatase activity	GO:0016787	purple acid phosphatase 26
LOC137810726	1.99973	0.000258659	0.00293689	59.182	21.4299	49.7554	17.2934	3.84751	12.9554	10.0501	9.82333	description "uncharacterized LOC137810726"	Phvul.002G082300		AT1G13340	protein localization	molecular_function	0	Regulator of Vps4 activity in the MVB pathway protein
LOC137818573	1.99936	0.00104267	0.00848887	13.7387	30.1967	7.57148	36.8425	6.73315	6.04584	4.46672	4.91167	description "uncharacterized LOC137818573"	Phvul.011G117200		AT1G03650	biological_process	acyltransferase activity, transferring groups other than amino-acyl groups	GO:0008080	Acyl-CoA N-acyltransferases (NAT) superfamily protein
LOC137821311	1.99347	0.000945163	0.00793126	25.3637	57.4712	9.73476	63.1586	15.3901	9.5006	5.5834	8.59542	description "pentatricopeptide repeat-containing protein At5g66520-like"	Phvul.009G197700		AT5G66520	chloroplast RNA modification	mRNA binding	0	Tetratricopeptide repeat (TPR)-like superfamily protein
LOC137820100	1.98154	0.000202982	0.00245147	42.2728	110.072	31.3676	100.753	33.6658	18.1375	11.1668	8.59542	description "pentatricopeptide repeat-containing protein At4g39952, mitochondrial"	Phvul.009G088300		AT4G39952	RNA modification	RNA binding	0	Pentatricopeptide repeat (PPR) superfamily protein
LOC137826490	1.98032	0.000309534	0.00336647	67.6365	465.614	76.7964	312.785	75.9884	45.7756	55.834	56.4842	description "squamosa promoter-binding-like protein 7"	Phvul.008G157100		AT1G27370	leaf shaping	DNA-binding transcription activator activity	GO:0005634,GO:0003677	squamosa promoter binding protein-like 10
LOC137834584	1.97749	5.14058e-12	1.04998e-09	676.365	505.551	363.431	811.287	203.918	120.053	112.785	162.085	description "cytochrome P450 71A1-like"	Phvul.005G002400		AT5G25120	#N/A	oxidoreductase activity	GO:0055114,GO:0020037,GO:0016705,GO:0005506	ytochrome p450, family 71, subfamily B, polypeptide 11
LOC137826443	1.97645	9.20603e-07	3.30333e-05	31.7046	25.3263	31.3676	28.5717	5.77127	7.77322	11.1668	4.91167	description "1-aminocyclopropane-1-carboxylate oxidase homolog 1-like"	Phvul.008G127200		AT1G06620	response to fungus	12-oxophytodienoate reductase activity	GO:0055114,GO:0016491	2-oxoglutarate (2OG) and Fe(II)-dependent oxygenase superfamily protein
LOC137807771	1.97516	0.00046184	0.00462512	29.591	45.7821	8.65312	47.3689	9.61879	7.77322	11.1668	4.91167	description "pentatricopeptide repeat-containing protein At1g74630"	Phvul.003G190601		AT1G74630	RNA modification	RNA binding	0	Tetratricopeptide repeat (TPR)-like superfamily protein
LOC137826682	1.97466	5.91443e-05	0.000932413	47.5569	69.1602	42.184	38.3463	2.88564	12.0917	24.567	11.0513	description "lysM domain receptor-like kinase 3"	Phvul.008G211200		AT3G21630	cell surface pattern recognition receptor signaling pathway	ATP binding	GO:0006468,GO:0004672	chitin elicitor receptor kinase 1
LOC137807036	1.96936	0.000658813	0.00606206	42.2728	33.119	25.9594	124.813	25.9707	12.9554	8.93345	9.82333	description "cell wall / vacuolar inhibitor of fructosidase 1-like"	Phvul.003G117200		AT1G47960	negative regulation of catalytic activity	enzyme inhibitor activity	GO:0004857	cell wall / vacuolar inhibitor of fructosidase 1
LOC137823936	1.96744	5.08034e-05	0.000832701	228.273	662.38	210.92	1056.4	203.918	126.963	85.9844	135.071	description "heat shock protein 90-6, mitochondrial"	Phvul.008G285400		AT3G07770	cellular response to heat	ATP binding	GO:0051082,GO:0006950,GO:0006457,GO:0005524	HEAT SHOCK PROTEIN 89.1
LOC137820313	1.96743	1.62875e-05	0.000340944	67.6365	54.5489	20.5512	52.6322	18.2757	14.6828	7.81677	8.59542	description "cytochrome P450 705A12-like"	Phvul.011G213700		AT2G42250	#N/A	oxidoreductase activity, acting on paired donors, with incorporation or reduction of molecular oxygen, NAD(P)H as one donor, and incorporation of one atom of oxygen	GO:0055114,GO:0020037,GO:0016705,GO:0005506	cytochrome P450, family 712, subfamily A, polypeptide 1
LOC137829818	1.96713	0.000181195	0.00224675	31.7046	22.404	15.143	31.5793	5.77127	10.3643	7.81677	1.22792	description "G-type lectin S-receptor-like serine/threonine-protein kinase At4g27290"	Phvul.011G152400		AT4G27290	immune response	calmodulin binding	GO:0004674,GO:0048544,GO:0006468,GO:0004672	S-locus lectin protein kinase family protein
LOC137811134	1.96383	1.87224e-12	4.24381e-10	117.307	81.8234	126.552	84.9633	30.7801	22.456	18.9836	33.1538	description "ubiquinol oxidase 1, mitochondrial"	Phvul.002G127100		AT3G22370	alternative respiration	alternative oxidase activity	GO:0055114,GO:0009916	alternative oxidase 1A
LOC137818825	1.96298	8.2643e-06	0.000195929	51.7842	72.0825	73.5515	94.7379	37.5133	9.5006	17.8669	9.82333	description "U-box domain-containing protein 33-like"	Phvul.010G099400		AT2G45910	#N/A	ubiquitin-protein transferase activity	GO:0016567,GO:0004842,GO:0006468,GO:0005524,GO:0004672	U-box domain-containing protein kinase family protein
LOC137837716	1.96116	3.2187e-20	3.51918e-17	134.216	127.605	150.348	118.046	30.7801	32.8203	29.0337	44.205	description "cysteine-rich receptor-like protein kinase 19"	Phvul.004G124900		AT4G23310	defense response	protein serine/threonine kinase activity	GO:0006468,GO:0004672	cysteine-rich RLK (RECEPTOR-like protein kinase) 23
LOC137822092	1.95072	1.74664e-07	8.43441e-06	138.444	49.6785	68.1433	67.6699	22.1232	17.2738	21.2169	23.3304	description "cathecol O-methyltransferase 1-like"	Phvul.009G258700	1.07798	AT5G54160	biosynthetic process	acetylserotonin O-methyltransferase activity	GO:0046983,GO:0008171	O-methyltransferase 1
LOC137832156	1.9492	0.000750888	0.00665876	29.591	197.74	41.1023	143.611	41.3608	16.4101	24.567	24.5583	description "thymidine kinase a-like"	Phvul.006G141900		AT5G23070	response to cold	identical protein binding	GO:0005524,GO:0004797	Thymidine kinase
LOC137814266	1.94794	3.02473e-07	1.33823e-05	8063.54	13283.6	4790.58	19224.3	4218.8	2156.64	2400.86	2981.38	description "phospholipase A1-Igamma1, chloroplastic-like"	Phvul.001G156900		AT1G06800	lipid metabolic process	galactolipase activity	GO:0006629	alpha/beta-Hydrolases superfamily protein
LOC137826294	1.94533	0.00178752	0.0126378	11.625	30.1967	9.73476	15.0378	2.88564	6.04584	2.23336	6.13958	description "3-hydroxyacyl-[acyl-carrier-protein] dehydratase, mitochondrial-like"	Phvul.008G206400		AT5G60335	fatty acid biosynthetic process	(3R)-hydroxyacyl-[acyl-carrier-protein] dehydratase activity	0	Thioesterase superfamily protein
LOC137812056	1.93665	6.19815e-17	4.00381e-14	749.286	1027.66	535.412	580.458	166.405	198.649	167.502	223.481	description "non-classical arabinogalactan protein 31"	Phvul.002G229200		AT2G34700	#N/A	molecular_function	0	Pollen Ole e 1 allergen and extensin family protein
LOC137811381	1.93653	6.40864e-05	0.000995132	585.479	954.606	224.981	1342.87	367.438	138.191	167.502	138.755	description "hydroxymethylglutaryl-CoA synthase-like"	Phvul.002G153600		AT4G11820	acetyl-CoA metabolic process	hydroxymethylglutaryl-CoA synthase activity	GO:0008299,GO:0004421	hydroxymethylglutaryl-CoA synthase / HMG-CoA synthase / 3-hydroxy-3-methylglutaryl coenzyme A synthase
LOC137814167	1.93609	0.00704897	0.0351748	13.7387	37.9894	8.65312	30.0755	10.5807	6.04584	6.70009	0	description "pentatricopeptide repeat-containing protein At2g22410, mitochondrial-like"	Phvul.001G146000		AT2G22410	RNA modification	#N/A	0	SLOW GROWTH 1
LOC137828623	1.93526	1.12212e-08	8.1472e-07	51.7842	66.238	89.7761	90.9785	22.1232	13.8191	29.0337	13.5071	description "putative wall-associated receptor kinase-like 16"	Phvul.007G138200		AT1G21240	cell surface receptor signaling pathway	calcium ion binding	GO:0030247,GO:0006468,GO:0005524,GO:0004672	wall associated kinase 3
LOC137807905	1.93161	1.10139e-07	5.79931e-06	73.9775	135.398	51.9187	106.768	33.6658	21.5923	17.8669	23.3304	description "uncharacterized LOC137807905"	Phvul.003G203700		AT5G63100	biological_process	#N/A	0	S-adenosyl-L-methionine-dependent methyltransferases superfamily protein
LOC137828790	1.93062	0.000185327	0.00228124	14.7955	42.8599	18.3879	30.8274	4.80939	5.18215	10.0501	8.59542	description "pentatricopeptide repeat-containing protein At2g22410, mitochondrial-like"	Phvul.007G148300		AT3G15930	RNA modification	#N/A	0	Pentatricopeptide repeat (PPR) superfamily protein
LOC137811509	1.93031	1.76684e-10	2.31269e-08	89.8298	69.1602	60.5718	57.8954	18.2757	12.0917	22.3336	20.8746	description "ribosomal RNA small subunit methyltransferase, mitochondrial"	Phvul.002G167300		AT5G66360	adenosine metabolic process	rRNA (adenine-N6,N6-)-dimethyltransferase activity	0	Ribosomal RNA adenine dimethylase family protein
LOC137817013	1.92955	1.50815e-07	7.44983e-06	35.9319	68.1861	45.4289	72.9331	12.5044	12.9554	21.2169	12.2792	description "ADP,ATP carrier protein 1, mitochondrial-like"	Phvul.L009843		AT5G13490	mitochondrial ADP transmembrane transport	ATP:ADP antiporter activity	0	ADP/ATP carrier 2
LOC137818235	1.92717	1.28468e-09	1.29072e-07	107.796	71.1084	80.0413	56.3916	25.0088	25.047	16.7502	14.735	description "hydroquinone glucosyltransferase-like"	Phvul.010G042200		AT4G01070	lignin biosynthetic process	glycosyltransferase activity	GO:0016758,GO:0008152	UDP-Glycosyltransferase superfamily protein
LOC137822560	1.92599	0.00031431	0.00340448	24.3069	73.0566	17.3062	63.1586	17.3138	8.63691	11.1668	9.82333	description "pentatricopeptide repeat-containing protein At4g08210"	Phvul.009G121800		AT4G08210	RNA modification	RNA binding	0	Pentatricopeptide repeat (PPR-like) superfamily protein
LOC137816718	1.92247	5.25576e-07	2.0841e-05	146.898	130.528	87.6128	45.8652	22.1232	23.3197	31.2671	31.9258	description "L-type lectin-domain containing receptor kinase IX.1-like"	Phvul.001G040300	1.57153	AT5G10530	defense response to oomycetes	kinase activity	GO:0006468,GO:0005524,GO:0004672,GO:0030246	Concanavalin A-like lectin protein kinase family protein
LOC137812441	1.91623	4.00028e-08	2.44583e-06	79.2616	176.31	73.5515	103.009	25.0088	33.684	34.6171	20.8746	description "cytochrome c-type biogenesis CcmH-like mitochondrial protein"	Phvul.010G148400		AT1G15220	cytochrome complex assembly	oxidoreductase activity	0	cytochrome c biogenesis protein family
LOC137817108	1.916	3.18565e-06	8.8112e-05	50.7274	99.3569	33.5308	90.2266	23.0851	15.5464	13.4002	20.8746	description "pentatricopeptide repeat-containing protein At1g25360"	Phvul.L001644		AT1G25360	RNA modification	protein binding	0	Pentatricopeptide repeat (PPR) superfamily protein
LOC137806052	1.91214	0.00138306	0.010467	22.1932	57.4712	12.9797	47.3689	10.5807	12.0917	2.23336	12.2792	description "pentatricopeptide repeat-containing protein At5g04780, mitochondrial-like"	Phvul.003G001300		AT3G57430	chloroplast RNA processing	mRNA binding	0	Tetratricopeptide repeat (TPR)-like superfamily protein
LOC137826138	1.91209	2.11147e-06	6.30962e-05	93.0002	224.04	78.9597	209.777	61.5602	32.8203	34.6171	31.9258	description "putative pentatricopeptide repeat-containing protein At1g09680"	Phvul.008G237700		AT1G09680	#N/A	mRNA binding	0	Pentatricopeptide repeat (PPR) superfamily protein
LOC137837419	1.9117	1.80909e-06	5.57636e-05	78.2047	264.952	148.185	270.68	53.8652	30.2292	58.0674	61.3958	description "uncharacterized LOC137837419"	Phvul.004G084494		AT1G34380	DNA replication, Okazaki fragment processing	5'-3' exonuclease activity	GO:0003824,GO:0003677	5\'-3\' exonuclease family protein
LOC137825406	1.91131	2.53525e-07	1.15781e-05	136.33	115.916	150.348	336.094	56.7508	32.8203	51.3673	56.4842	description "lysine histidine transporter-like 8"	Phvul.011G025100		AT1G47670	amino acid transmembrane transport	amino acid transmembrane transporter activity	0	Transmembrane amino acid transporter family protein
LOC137829837	1.90719	0.000610318	0.00572929	15.8523	31.1708	12.9797	49.6246	5.77127	9.5006	5.5834	8.59542	description "NADPH-dependent aldehyde reductase 1, chloroplastic-like"	Phvul.007G180800		AT1G54870	biological_process	alcohol dehydrogenase (NADP+) activity	0	NAD(P)-binding Rossmann-fold superfamily protein
LOC137830597	1.90357	0.00127107	0.00984054	32.7614	62.3416	16.2246	51.1284	23.0851	9.5006	6.70009	3.68375	description "pentatricopeptide repeat-containing protein At3g49740"	Phvul.007G256100		AT3G49740	RNA modification	RNA binding	0	Tetratricopeptide repeat (TPR)-like superfamily protein
LOC137828281	1.90277	1.31069e-08	9.19315e-07	137.387	291.252	128.715	297.748	67.3315	57.0036	62.5341	41.7492	description "dihydroorotate dehydrogenase (quinone), mitochondrial"	Phvul.007G014700		AT5G23300	'de novo' pyrimidine nucleobase biosynthetic process	dihydroorotate dehydrogenase activity	GO:0055114,GO:0016627,GO:0005737	pyrimidine d
LOC137824987	1.90194	6.27318e-05	0.000977663	34.8751	93.5124	22.7144	75.9407	13.4663	13.8191	16.7502	17.1908	description "pentatricopeptide repeat-containing protein At1g07740, mitochondrial"	Phvul.011G068200		AT1G07740	mRNA processing	mRNA binding	0	Tetratricopeptide repeat (TPR)-like superfamily protein
LOC137809967	1.90056	1.01282e-05	0.000230701	76.0911	194.818	45.4289	138.347	38.4751	28.5018	29.0337	25.7863	description "probable GTP-binding protein OBGM, mitochondrial"	Phvul.002G003900		AT1G07615	#N/A	GTP binding	GO:0005525	GTP-binding protein Obg/CgtA
LOC137830711	1.89854	0.000163732	0.00209593	56.0115	83.7715	56.2453	193.235	31.742	38.8661	23.4503	9.82333	description "probable glutamate carboxypeptidase AMP1"	Phvul.007G264800		AT3G54720	embryo development ending in seed dormancy	carboxypeptidase activity	0	Peptidase M28 family protein
LOC137810364	1.89848	0.000701161	0.00632337	35.9319	68.1861	10.8164	36.8425	11.5425	14.6828	6.70009	7.3675	description "pentatricopeptide repeat-containing protein At3g22690"	Phvul.002G043500		AT3G22690	photosystem I assembly	zinc ion binding	0	0
LOC137832140	1.88988	8.87744e-06	0.000206514	78.2047	187.999	45.4289	136.844	35.5895	24.1834	35.7338	25.7863	description "acyl carrier protein 3, mitochondrial"	Phvul.006G139500		AT5G47630	#N/A	acyl binding	0	mitochondrial acyl carrier protein 3
LOC137828414	1.88617	0.00157345	0.0114689	232.501	37.0153	176.307	34.5869	22.1232	40.5935	43.5506	23.3304	description "probable glutathione S-transferase"	Phvul.007G134700		AT2G29420	glutathione metabolic process	glutathione transferase activity	GO:0005515	glutathione S-transferase tau 7
LOC137806361	1.88605	6.8628e-06	0.000166962	325.501	281.511	166.573	452.637	149.091	91.5513	43.5506	46.6608	description "cytochrome P450 78A5"	Phvul.003G041200		AT1G13710	floral organ development	heme binding	GO:0055114,GO:0020037,GO:0016705,GO:0005506	cytochrome P450, family 78, subfamily A, polypeptide 5
LOC137810541	1.88574	5.07007e-06	0.000131985	49.6706	82.7974	56.2453	102.257	35.5895	18.1375	13.4002	11.0513	description "probable aspartyl protease At4g16563"	Phvul.002G062600		AT4G16563	#N/A	molecular_function	GO:0006508,GO:0004190	Eukaryotic aspartyl protease family protein
LOC137823545	1.88539	0.000172376	0.00217557	137.387	526.981	102.756	529.329	126.968	66.5042	81.5177	76.1308	description "uncharacterized LOC137823545"	Phvul.008G211600		AT2G32650	#N/A	protein binding	0	RmlC-like cupins superfamily protein
LOC137835538	1.87594	0.000568129	0.00540647	33.8183	51.6266	25.9594	45.1133	19.2376	15.5464	4.46672	2.45583	description "APO protein 4, mitochondrial"	Phvul.005G114000		AT3G21740	#N/A	RNA binding	GO:0003723	Arabidopsis thaliana protein of unknown function (DUF794)
LOC137813452	1.87556	0.0029475	0.0183719	16.9091	47.7303	10.8164	33.0831	10.5807	4.31846	12.2835	2.45583	description "pentatricopeptide repeat-containing protein At5g48910-like"	Phvul.010G045800		AT1G08070	chloroplast RNA processing	protein binding	0	Tetratricopeptide repeat (TPR)-like superfamily protein
LOC137832205	1.87163	0.0030565	0.0189055	24.3069	38.9635	9.73476	40.602	13.4663	7.77322	1.11668	8.59542	description "pentatricopeptide repeat-containing protein At4g04370"	Phvul.006G147000		AT4G04370	RNA modification	RNA binding	0	Tetratricopeptide repeat (TPR)-like superfamily protein
LOC137837554	1.87044	0.00609858	0.0316294	13.7387	36.0412	6.48984	23.3085	7.69503	7.77322	1.11668	4.91167	description "putative pentatricopeptide repeat-containing protein At3g49142"	Phvul.004G101000		AT3G49142	RNA modification	RNA binding	0	Tetratricopeptide repeat (TPR)-like superfamily protein
LOC137830209	1.86684	0.000321814	0.00346959	444.922	82.7974	338.553	84.2115	77.9122	79.4596	55.834	46.6608	description "universal stress protein PHOS32"	Phvul.007G214800		AT3G62550	#N/A	molecular_function	GO:0006950	Adenine nucleotide alpha hydrolases-like superfamily protein
LOC137832563	1.86632	0.00151802	0.0111524	26.4205	123.709	33.5308	77.4445	35.5895	13.8191	14.5169	7.3675	description "ethylene-responsive transcription factor 12"	Phvul.006G183200		AT1G28360	ethylene-activated signaling pathway	DNA binding	GO:0006355,GO:0003700	ERF domain protein 12
LOC137808677	1.86526	1.19958e-07	6.21076e-06	574.91	876.679	354.778	638.353	277.021	158.055	91.5678	143.666	description "glycine-rich cell wall structural protein 1.0-like"	Phvul.003G284900		0	#N/A	#N/A	0	0
LOC137827765	1.86396	0.000941575	0.00791187	30.6478	17.5336	40.0207	13.534	4.80939	12.9554	4.46672	4.91167	description "cysteine-rich receptor-like protein kinase 29"	Phvul.007G048600		AT4G21410	defense response to bacterium	kinase activity	GO:0006468,GO:0004672	cysteine-rich RLK (RECEPTOR-like protein kinase) 29
LOC137818641	1.86334	4.37734e-06	0.000116231	537.922	1344.24	471.595	948.131	381.866	239.242	166.385	119.108	description "DEAD-box ATP-dependent RNA helicase 31-like"	Phvul.010G112800		AT5G08610	biological_process	mRNA binding	GO:0016787,GO:0005524,GO:0003677	P-loop containing nucleoside triphosphate hydrolases superfamily protein
LOC137831471	1.86023	1.62776e-05	0.000340944	47.5569	114.942	38.939	111.279	28.8564	23.3197	18.9836	14.735	description "uncharacterized LOC137831471"	Phvul.006G068300		AT1G07220	biological_process	molecular_function	0	Arabidopsis thaliana protein of unknown function (DUF821)
LOC137834833	1.85836	1.57079e-05	0.000330275	26.4205	29.2226	23.7961	48.1208	12.5044	8.63691	7.81677	6.13958	description "uncharacterized LOC137834833"	#N/A		#N/A	#N/A	#N/A	#N/A	#N/A
LOC137818672	1.85269	0.00216271	0.0146069	34.8751	194.818	182.797	168.423	90.4166	12.9554	27.917	29.47	description "phosphate transporter PHO1-like"	Phvul.010G072003		AT3G23430	cellular response to phosphate starvation	inositol hexakisphosphate binding	GO:0016021	phosphate 1
LOC137837879	1.85223	0.00841128	0.0401079	8.45457	31.1708	15.143	12.7821	1.92376	9.5006	5.5834	1.22792	description "probable cyclic nucleotide-gated ion channel 20, chloroplastic"	Phvul.004G144100		AT3G17700	response to nematode	monoatomic ion channel activity	GO:0055085,GO:0016020,GO:0006811,GO:0005216	cyclic nucleotide-binding transporter 1
LOC137813622	1.85094	0.000844527	0.0072706	28.5342	98.3828	32.4492	60.151	31.742	11.228	8.93345	8.59542	description "pentatricopeptide repeat-containing protein At3g26782, mitochondrial"	Phvul.001G086300		AT3G26782	RNA modification	RNA binding	0	Tetratricopeptide repeat (TPR)-like superfamily protein
LOC137832516	1.84333	0.000350324	0.00370813	22.1932	37.9894	18.3879	45.8652	15.3901	9.5006	4.46672	4.91167	description "pentatricopeptide repeat-containing protein At1g28690, mitochondrial"	Phvul.006G178000		AT1G28690	RNA modification	#N/A	0	Tetratricopeptide repeat (TPR)-like superfamily protein
LOC137828890	1.8426	0.000859502	0.0073722	14.7955	35.0672	10.8164	26.3161	8.65691	5.18215	6.70009	3.68375	description "pentatricopeptide repeat-containing protein At4g38010"	Phvul.007G066000		AT4G38010	RNA modification	RNA binding	0	Pentatricopeptide repeat (PPR-like) superfamily protein
LOC137808425	1.84083	2.55714e-06	7.31224e-05	54.9547	30.1967	45.4289	30.0755	8.65691	15.5464	8.93345	11.0513	description "uncharacterized LOC137808425"	Phvul.003G257900		AT3G51000	#N/A	hydrolase activity	0	alpha/beta-Hydrolases superfamily protein
LOC137825219	1.83862	0.00292678	0.0182828	20.0796	62.3416	17.3062	24.0604	17.3138	8.63691	4.46672	3.68375	description "pentatricopeptide repeat-containing protein At3g02330, mitochondrial"	Phvul.008G023900		AT3G02330	cytidine to uridine editing	molecular adaptor activity	0	Pentatricopeptide repeat (PPR) superfamily protein
LOC137822493	1.83815	9.69505e-05	0.00138404	56.0115	210.403	99.5109	312.034	47.1321	49.2304	60.3008	33.1538	description "pre-mRNA cleavage factor Im 25 kDa subunit 1"	Phvul.009G229700		AT4G29820	mRNA 3'-end processing	mRNA 3'-UTR AU-rich region binding	GO:0006378,GO:0005849,GO:0003729	homolog of CFIM-25
LOC137815390	1.83756	0.00796107	0.0385847	7.39775	24.3522	8.65312	30.0755	3.84751	7.77322	6.70009	1.22792	description "protein NUCLEAR FUSION DEFECTIVE 4-like"	Phvul.001G180500		AT2G39210	inorganic ion import across plasma membrane	transmembrane transporter activity	GO:0055085,GO:0016021	Major facilitator superfamily protein
LOC137822561	1.83581	1.542e-08	1.05372e-06	125.762	239.626	118.98	189.476	70.2171	31.0929	43.5506	44.205	description "cytochrome P450 734A1-like"	Phvul.009G199200		AT2G26710	brassinosteroid homeostasis	monooxygenase activity	GO:0055114,GO:0020037,GO:0016705,GO:0005506	Cytochrome P450 superfamily protein
LOC137819442	1.8343	0.00231491	0.0153669	47.5569	76.9529	30.2859	68.4218	30.7801	11.228	18.9836	1.22792	description "pentatricopeptide repeat-containing protein At3g18020"	Phvul.010G093200		AT3G18020	mRNA processing	mRNA binding	0	Pentatricopeptide repeat (PPR) superfamily protein
LOC137823479	1.83212	0.00269356	0.0171809	10.5682	20.4558	10.8164	18.0453	6.73315	6.04584	1.11668	2.45583	description "ribosome biogenesis protein BRX1 homolog 1-like"	Phvul.001G137800		AT3G15460	ribosomal large subunit assembly	RNA binding	0	Ribosomal RNA processing Brix domain protein
LOC137811539	1.831	1.97151e-05	0.000393181	28.5342	25.3263	17.3062	23.3085	6.73315	6.90953	6.70009	6.13958	description "TMV resistance protein N-like"	Phvul.002G171400		AT5G17680	signal transduction	ADP binding	GO:0007165,GO:0005515,GO:0043531	disease resistance protein (TIR-NBS-LRR class), putative
LOC137819529	1.82946	0.0090219	0.04225	15.8523	32.1449	3.24492	14.2859	5.77127	3.45476	5.5834	3.68375	description "pentatricopeptide repeat-containing protein At2g46050, mitochondrial"	Phvul.010G100600		AT2G46050	mitochondrial mRNA modification	RNA binding	0	Pentatricopeptide repeat (PPR-like) superfamily protein
LOC137810149	1.82943	0.000256871	0.00291838	13.7387	33.119	22.7144	17.2934	5.77127	6.90953	7.81677	3.68375	description "pentatricopeptide repeat-containing protein At3g50420-like"	Phvul.002G022400		AT3G50420	#N/A	#N/A	0	Pentatricopeptide repeat (PPR) superfamily protein
LOC137812350	1.82818	6.50789e-07	2.48382e-05	53.8979	56.4971	44.3472	27.8199	13.4663	12.0917	15.6335	9.82333	description "E3 ubiquitin-protein ligase RGLG5-like"	Phvul.002G258600		AT5G14420	auxin metabolic process	protein binding	0	RING domain ligase2
LOC137826804	1.82557	0.000621338	0.00580053	22.1932	55.523	15.143	37.5944	14.4282	10.3643	6.70009	4.91167	description "pentatricopeptide repeat-containing protein At5g15300"	Phvul.008G037800		AT5G15300	RNA modification	RNA binding	0	Pentatricopeptide repeat (PPR) superfamily protein
LOC137812132	1.82398	4.69669e-07	1.92709e-05	195.512	410.091	114.654	319.552	85.6072	78.5959	70.3509	58.94	description "thioredoxin-like fold domain-containing protein MRL7, chloroplastic"	Phvul.002G238000		AT4G28590	chloroplast organization	protein binding	0	0
LOC137835060	1.8204	3.25316e-10	4.08557e-08	59.182	76.9529	69.225	81.9558	18.2757	21.5923	29.0337	12.2792	description "uncharacterized LOC137835060"	#N/A		#N/A	#N/A	#N/A	#N/A	#N/A
LOC137837553	1.8197	1.07732e-05	0.000242423	81.3752	166.569	57.3269	192.483	49.0558	31.9566	24.567	35.6096	description "ABC transporter C family member 10-like"	Phvul.004G100900		AT3G59140	transmembrane transport	ABC-type transporter activity	GO:0055085,GO:0042626,GO:0016021,GO:0006810,GO:0005524,GO:0016887	multidrug resistance-associated protein 14
LOC137828592	1.818	5.76406e-05	0.000917045	63.4092	161.699	42.184	126.317	37.5133	33.684	16.7502	23.3304	description "pentatricopeptide repeat-containing protein At2g22070"	Phvul.007G057100		AT2G22070	RNA modification	RNA binding	0	pentatricopeptide (PPR) repeat-containing protein
LOC137810625	1.81715	5.44769e-05	0.000875397	38.0455	79.8752	24.8777	50.3765	17.3138	17.2738	12.2835	7.3675	description "putative pentatricopeptide repeat-containing protein At1g69350, mitochondrial"	Phvul.002G069500		AT1G69350	chloroplast RNA modification	#N/A	0	Tetratricopeptide repeat (TPR)-like superfamily protein
LOC137831032	1.81713	0.000375177	0.00390449	628.808	84.7456	348.288	148.874	92.3404	57.8673	91.5678	101.917	description "linoleate 13S-lipoxygenase 2-1, chloroplastic-like"	Phvul.006G016900	1.41866	AT3G45140	green leaf volatile biosynthetic process	linoleate 13S-lipoxygenase activity	GO:0005515,GO:0055114,GO:0046872,GO:0016702	lipoxygenase 2
LOC137822572	1.80693	0.000359726	0.00378772	50.7274	48.7044	20.5512	48.1208	18.2757	16.4101	10.0501	2.45583	description "pentatricopeptide repeat-containing protein At1g03540"	Phvul.009G215500		AT1G03540	RNA modification	RNA binding	0	Pentatricopeptide repeat (PPR-like) superfamily protein
LOC137824338	1.79915	1.28182e-19	1.19126e-16	954.309	813.363	1052.44	672.188	219.308	225.423	329.421	229.62	description "receptor-like protein kinase FERONIA"	Phvul.008G030800	0.967487	AT3G51550	circadian regulation of gene expression	kinase activity	GO:0006468,GO:0004672	Malectin/receptor-like protein kinase family protein
LOC137805613	1.79552	0.000994364	0.00822529	15.8523	37.0153	33.5308	95.4898	17.3138	12.9554	10.0501	12.2792	description "uncharacterized LOC137805613"	Phvul.003G160900		AT1G52720	#N/A	molecular_function	0	0
LOC137808553	1.79402	8.68957e-05	0.00126976	59.182	174.362	46.5105	136.092	46.1702	22.456	25.6837	25.7863	description "uncharacterized LOC137808553"	Phvul.003G273000		AT1G80480	response to zinc ion starvation	molecular_function	0	plastid transcriptionally active 17
LOC137828951	1.79396	0.000374161	0.00390047	20.0796	12.6631	23.7961	18.7972	2.88564	6.04584	4.46672	8.59542	description "protein FANTASTIC FOUR 3-like"	Phvul.007G053800		AT5G19260	#N/A	molecular_function	0	Protein of unknown function (DUF3049)
LOC137828094	1.79376	5.27837e-08	3.10717e-06	662.627	493.862	801.495	1030.84	156.786	155.464	374.088	176.82	description "protein ZINC INDUCED FACILITATOR-LIKE 1-like"	Phvul.011G189500		AT5G13750	basipetal auxin transport	solute:potassium antiporter activity	GO:0055085,GO:0022857,GO:0016021	zinc induced facilitator-like 1
LOC137834784	1.78839	9.64815e-06	0.000221851	246.239	504.577	176.307	360.154	154.862	88.0965	85.9844	42.9771	description "thioredoxin-like protein CITRX, chloroplastic"	Phvul.005G025600		AT3G06730	cell redox homeostasis	disulfide oxidoreductase activity	GO:0045454,GO:0015035,GO:0006662	Thioredoxin z
LOC137828651	1.78526	1.35228e-14	5.02698e-12	612.956	374.05	617.616	343.613	129.854	139.918	142.935	152.262	description "uncharacterized LOC137828651"	Phvul.007G041000	1.70511	AT2G15220	#N/A	molecular_function	0	Plant basic secretory protein (BSP) family protein
LOC137812382	1.78428	0.00910737	0.0425189	3679.85	7476.12	3661.35	25643.1	2272.92	2441.66	3597.95	3434.48	description "inositol-3-phosphate synthase"	Phvul.002G261700		AT2G22240	cellular response to phosphate starvation	inositol-3-phosphate synthase activity	GO:0008654,GO:0006021,GO:0004512	myo-inositol-1-phosphate synthase 2
LOC137836867	1.78361	0.000907193	0.00769104	76.0911	22.404	90.8577	21.8048	11.5425	18.1375	18.9836	12.2792	description "uncharacterized LOC137836867"	Phvul.004G025800		0	#N/A	#N/A	0	0
LOC137814207	1.78186	0.000152055	0.00198472	17.966	28.2485	20.5512	31.5793	10.5807	5.18215	3.35004	9.82333	description "uncharacterized LOC137814207"	Phvul.001G150400		AT1G03180	chiasma assembly	protein binding	GO:0007096,GO:0005634	0
LOC137807766	1.78028	0.000493203	0.00487356	33.8183	58.4453	22.7144	66.918	21.1613	4.31846	14.5169	13.5071	description "pentatricopeptide repeat-containing protein At3g47530"	Phvul.003G189800		AT3G47530	RNA modification	zinc ion binding	0	Pentatricopeptide repeat (PPR) superfamily protein
LOC137821402	1.777	2.02158e-08	1.35041e-06	83.4888	65.2639	91.9394	54.1359	13.4663	26.7744	26.8003	18.4188	description "UDP-glycosyltransferase 43-like"	Phvul.009G218800		AT3G21760	#N/A	glycosyltransferase activity	GO:0016758,GO:0008152	UDP-Glycosyltransferase superfamily protein
LOC137814745	1.77568	1.43261e-06	4.61489e-05	91.9434	109.098	64.8984	140.603	42.3227	31.0929	32.3837	12.2792	description "UDP-glucuronic acid decarboxylase 2-like"	Phvul.001G207400		AT3G62830	dTDP-rhamnose biosynthetic process	dTDP-glucose 4,6-dehydratase activity	GO:0055114,GO:0016616,GO:0006694,GO:0003854	NAD(P)-binding Rossmann-fold superfamily protein
LOC137811638	1.77272	8.75212e-08	4.78458e-06	101.455	181.18	74.6332	139.851	50.9796	31.0929	29.0337	34.3817	description "pentatricopeptide repeat-containing protein At4g33170-like"	Phvul.002G183800		AT4G33170	RNA modification	RNA binding	0	Tetratricopeptide repeat (TPR)-like superfamily protein
LOC137827942	1.76485	7.00184e-07	2.60254e-05	4152.25	1867.33	2867.43	1368.44	878.195	613.221	466.773	1059.69	description "extensin-like"	Phvul.007G078600		0	#N/A	#N/A	0	0
LOC137826252	1.75919	1.26589e-05	0.000275839	65.5229	103.253	35.6941	90.9785	30.7801	17.2738	25.6837	13.5071	description "pentatricopeptide repeat-containing protein At4g19890"	Phvul.008G046300		AT4G19890	mRNA processing	mRNA binding	0	Pentatricopeptide repeat (PPR-like) superfamily protein
LOC137818327	1.75324	0.00499923	0.0273637	9.51139	40.9117	12.9797	48.1208	9.61879	8.63691	11.1668	3.68375	description "probable sulfate transporter 3.4"	Phvul.010G151000		AT3G15990	phosphate ion transport	sulfate transmembrane transporter activity	GO:0016021,GO:0015116,GO:0008272,GO:0055085,GO:0016020,GO:0008271	sulfate transporter 3;4
LOC137813557	1.75246	8.931e-11	1.31746e-08	122.591	82.7974	137.368	84.9633	35.5895	30.2292	35.7338	24.5583	description "rust resistance kinase Lr10-like"	Phvul.001G075500		AT1G66910	phosphorylation	ATP binding	GO:0006468,GO:0005524,GO:0004672	Protein kinase superfamily protein
LOC137822760	1.74973	0.000451168	0.00454026	218.762	1043.25	213.083	785.723	117.349	120.917	257.953	176.82	description "amino acid permease 6-like"	Phvul.009G113800		AT5G49630	acidic amino acid transport	acidic amino acid transmembrane transporter activity	0	amino acid permease 6
LOC137822763	1.74954	0.000797819	0.00697182	12.6818	35.0672	14.0613	27.8199	7.69503	5.18215	5.5834	8.59542	description "pentatricopeptide repeat-containing protein At1g43980, mitochondrial"	Phvul.009G132700		AT1G43980	RNA modification	RNA binding	0	Tetratricopeptide repeat (TPR)-like superfamily protein
LOC137820903	1.74875	0.000626	0.00582939	15.8523	38.9635	20.5512	35.3387	14.4282	7.77322	6.70009	3.68375	description "pentatricopeptide repeat-containing protein At2g38420, mitochondrial-like"	Phvul.009G202600		AT2G38420	#N/A	mRNA binding	0	Pentatricopeptide repeat (PPR) superfamily protein
LOC137811520	1.74509	0.00165155	0.0118721	70.807	19.4818	75.7148	16.5415	11.5425	14.6828	15.6335	12.2792	description "uncharacterized LOC137811520"	Phvul.002G168700		AT3G11810	#N/A	molecular_function	0	0
LOC137825529	1.74489	0.0093125	0.0431642	8.45457	29.2226	18.3879	90.2266	14.4282	8.63691	12.2835	8.59542	description "CBL-interacting serine/threonine-protein kinase 10-like"	Phvul.008G248900		AT5G58380	signal transduction	protein binding	GO:0007165	SOS3-interacting protein 1
LOC137819769	1.74485	0.000129285	0.00174953	361.433	1257.55	241.206	1053.4	285.678	207.286	165.269	211.202	description "midasin"	Phvul.010G134100		AT1G67120	embryo sac development	ATP binding	GO:0016887,GO:0005524	ATPases;nucleotide binding;ATP binding;nucleoside-triphosphatases;transcription factor binding
LOC137810749	1.74401	1.07799e-08	7.98273e-07	91.9434	125.657	81.123	73.685	30.7801	37.1387	25.6837	15.9629	description "pentatricopeptide repeat-containing protein At2g02980, chloroplastic"	Phvul.002G084700		AT2G02980	chloroplast RNA processing	zinc ion binding	0	Pentatricopeptide repeat (PPR) superfamily protein
LOC137837781	1.74146	0.000840153	0.0072531	42.2728	120.787	30.2859	99.2492	40.3989	16.4101	13.4002	17.1908	description "uncharacterized LOC137837781"	Phvul.004G133300		AT5G17460	regulation of proline metabolic process	molecular_function	0	0
LOC137834844	1.73995	4.77173e-05	0.000795446	306.478	362.361	130.878	549.63	175.062	79.4596	65.8842	83.4983	description "dirigent protein 21-like"	Phvul.005G032700		AT1G65870	biological_process	molecular_function	0	Disease resistance-responsive (dirigent-like protein) family protein
LOC137832147	1.73905	0.00924501	0.0429627	25.3637	12.6631	28.1226	89.4747	6.73315	17.2738	4.46672	18.4188	description "uncharacterized LOC137832147"	Phvul.006G140600		AT3G13130	#N/A	molecular_function	0	0
LOC137814478	1.73538	1.58978e-10	2.15687e-08	99.3411	168.517	94.1027	146.618	47.1321	35.4113	33.5004	36.8375	description "putative pentatricopeptide repeat-containing protein At5g37570"	Phvul.001G179800		AT5G37570	RNA modification	RNA binding	0	Pentatricopeptide repeat (PPR-like) superfamily protein
LOC137831448	1.73271	0.000594518	0.00560076	24.3069	52.6007	15.143	54.1359	14.4282	8.63691	7.81677	13.5071	description "uncharacterized LOC137831448"	Phvul.006G066000		AT5G58920	#N/A	molecular_function	0	0
LOC137811433	1.73133	0.00153195	0.0112325	71.8638	22.404	65.98	18.7972	7.69503	13.8191	21.2169	11.0513	description "uncharacterized LOC137811433"	Phvul.002G158600		AT4G23470	#N/A	molecular_function	0	PLAC8 family protein
LOC137823319	1.73009	0.00487495	0.0268476	12.6818	37.9894	18.3879	17.2934	12.5044	5.18215	6.70009	1.22792	description "pentatricopeptide repeat-containing protein At2g03880, mitochondrial"	Phvul.008G072900		AT3G61170	RNA modification	RNA binding	0	Tetratricopeptide repeat (TPR)-like superfamily protein
LOC137817404	1.72813	0.000133537	0.00179599	26.4205	72.0825	31.3676	67.6699	23.0851	12.0917	13.4002	11.0513	description "pentatricopeptide repeat-containing protein At3g57430, chloroplastic-like"	Phvul.L001772		AT3G57430	chloroplast RNA processing	mRNA binding	0	Tetratricopeptide repeat (TPR)-like superfamily protein
LOC137808039	1.72008	7.37091e-07	2.71831e-05	768.309	720.825	916.149	439.855	104.845	282.427	314.904	160.857	description "vacuolar-processing enzyme"	Phvul.003G217500		AT1G62710	proteolysis involved in protein catabolic process	cysteine-type endopeptidase activity	GO:0008233,GO:0006508	beta vacuolar processing enzyme
LOC137814747	1.71872	3.24068e-08	2.04185e-06	64.4661	77.927	41.1023	64.6624	23.0851	18.1375	14.5169	19.6467	description "O-methyltransferase 1, chloroplastic"	Phvul.001G207600		AT4G02405	methylation	methyltransferase activity	GO:0032259,GO:0008168	S-adenosyl-L-methionine-dependent methyltransferases superfamily protein
LOC137820021	1.71795	0.00106858	0.00864683	27.4773	40.9117	23.7961	110.528	13.4663	18.1375	15.6335	14.735	description "endochitinase-like"	Phvul.009G116700		AT3G12500	defense response to fungus	chitinase activity	GO:0008061,GO:0016998,GO:0006032,GO:0004568	basic chitinase
LOC137839330	1.71746	7.14457e-05	0.00109317	99.3411	420.806	159.001	387.222	114.464	64.7768	70.3509	74.9029	description "zeaxanthin epoxidase, chloroplastic-like"	Phvul.011G214600		AT5G67030	abscisic acid biosynthetic process	FAD binding	GO:0071949	zeaxanthin epoxidase (ZEP) (ABA1)
LOC137814833	1.71124	0.00270562	0.0172342	44.3865	75.9788	11.898	72.9331	27.8945	11.228	10.0501	13.5071	description "pentatricopeptide repeat-containing protein At2g13600-like"	Phvul.001G217700		AT4G02750	acquisition of seed longevity	RNA binding	0	Tetratricopeptide repeat (TPR)-like superfamily protein
LOC137826047	1.7073	0.00209795	0.0142681	85.6025	202.61	69.225	513.54	96.1879	57.0036	65.8842	47.8888	description "15.7 kDa heat shock protein, peroxisomal"	Phvul.008G237000		AT5G37670	cellular response to hypoxia	unfolded protein binding	0	HSP20-like chaperones superfamily protein
LOC137811427	1.70705	5.19843e-05	0.000846829	21.1364	18.5077	34.6125	29.3236	7.69503	7.77322	8.93345	7.3675	description "uncharacterized LOC137811427"	Phvul.002G158200		AT5G52430	negative regulation of stomatal complex development	molecular_function	0	hydroxyproline-rich glycoprotein family protein
LOC137837753	1.70414	0.00210321	0.0142934	32.7614	43.8339	22.7144	33.0831	23.0851	7.77322	6.70009	2.45583	description "pentatricopeptide repeat-containing protein At1g33350"	Phvul.004G129300		AT1G33350	RNA modification	RNA binding	0	Pentatricopeptide repeat (PPR) superfamily protein
LOC137828782	1.69924	2.67092e-15	1.18201e-12	6277.52	4097.01	6617.47	7070.76	1872.78	2336.28	1821.31	1377.72	description "early light-induced protein, chloroplastic"	Phvul.007G062000		AT3G22840	cellular response to blue light	molecular_function	0	Chlorophyll A-B binding family protein
LOC137806136	1.69868	0.000162955	0.00208871	33.8183	45.7821	16.2246	43.6095	13.4663	13.8191	6.70009	8.59542	description "pentatricopeptide repeat-containing protein At1g31430"	Phvul.003G014900		AT1G31430	RNA modification	#N/A	0	Pentatricopeptide repeat (PPR-like) superfamily protein
LOC137828693	1.69469	3.03939e-06	8.45576e-05	44.3865	99.3569	42.184	60.9029	18.2757	16.4101	21.2169	20.8746	description "GTP-binding protein BRASSINAZOLE INSENSITIVE PALE GREEN 2, chloroplastic"	Phvul.011G030900		AT4G10620	biological_process	GTP binding	GO:0005525	P-loop containing nucleoside triphosphate hydrolases superfamily protein
LOC137826243	1.69141	4.04446e-14	1.25291e-11	422.728	322.423	452.125	287.973	92.3404	104.507	154.102	109.285	description "receptor-like protein kinase FERONIA"	Phvul.008G030400		AT3G51550	circadian regulation of gene expression	kinase activity	GO:0006468,GO:0004672	Malectin/receptor-like protein kinase family protein
LOC137812554	1.68594	0.00193075	0.0133756	29.591	62.3416	28.1226	63.9105	30.7801	7.77322	12.2835	6.13958	description "pentatricopeptide repeat-containing protein At5g61800"	Phvul.002G280500		AT5G61800	#N/A	#N/A	0	Pentatricopeptide repeat (PPR) superfamily protein
LOC137826763	1.68482	0.000683342	0.00622307	31.7046	28.2485	17.3062	12.0302	5.77127	7.77322	7.81677	6.13958	description "uncharacterized LOC137826763"	#N/A		#N/A	#N/A	#N/A	#N/A	#N/A
LOC137815294	1.68311	0.00169226	0.0120926	9.51139	22.404	19.4695	31.5793	6.73315	3.45476	8.93345	7.3675	description "cation/H(+) antiporter 8-like"	Phvul.001G267500		AT5G22900	inorganic cation transmembrane transport	molecular_function	GO:0055085,GO:0016021,GO:0015299,GO:0006812	cation/H+ exchanger 3
LOC137822589	1.66941	0.00144038	0.0107606	33.8183	54.5489	30.2859	42.1057	27.8945	6.90953	4.46672	11.0513	description "pentatricopeptide repeat-containing protein At4g21065-like"	Phvul.009G159500		AT4G21065	RNA modification	RNA binding	0	Tetratricopeptide repeat (TPR)-like superfamily protein
LOC137823741	1.66875	2.8093e-05	0.000519566	40.1592	21.4299	45.4289	35.3387	13.4663	11.228	13.4002	6.13958	description "probable WRKY transcription factor 26"	Phvul.008G090300		AT2G38470	camalexin biosynthetic process	DNA-binding transcription factor activity	GO:0043565,GO:0006355,GO:0003700	WRKY DNA-binding protein 33
LOC137828978	1.66726	0.00642964	0.0328589	14.7955	29.2226	6.48984	20.301	7.69503	4.31846	7.81677	2.45583	description "putative pentatricopeptide repeat-containing protein At3g08820"	Phvul.007G042100		AT3G08820	RNA modification	zinc ion binding	0	Pentatricopeptide repeat (PPR) superfamily protein
LOC137834637	1.66295	4.17451e-05	0.000711849	39.1024	45.7821	27.041	27.8199	17.3138	6.90953	11.1668	8.59542	description "pentatricopeptide repeat-containing protein At2g29760, chloroplastic-like"	Phvul.005G008100		AT2G29760	chloroplast RNA processing	mRNA binding	0	Tetratricopeptide repeat (TPR)-like superfamily protein
LOC137836907	1.66083	2.27458e-05	0.000442234	240.955	522.111	253.104	871.438	173.138	114.007	173.086	137.527	description "granule-bound starch synthase 2, chloroplastic/amyloplastic-like"	Phvul.004G029100		AT3G01180	amylopectin biosynthetic process	alpha-1,4-glucan glucosyltransferase (ADP-glucose donor) activity	0	starch synthase 2
LOC137806092	1.66042	0.0033643	0.0202501	15.8523	67.212	16.2246	63.1586	17.3138	12.9554	8.93345	12.2792	description "pentatricopeptide repeat-containing protein At3g48810"	Phvul.003G009700		AT3G48810	mitochondrial RNA processing	mRNA binding	0	Pentatricopeptide repeat (PPR) superfamily protein
LOC137806045	1.65459	0.00246666	0.016141	36.9887	30.1967	16.2246	30.8274	7.69503	13.8191	1.11668	13.5071	description "cyclin-J18"	Phvul.003G001900		AT2G01905	G1/S transition of mitotic cell cycle	cyclin-dependent protein serine/threonine kinase regulator activity	0	cyclin J18
LOC137819333	1.65442	0.00812919	0.0391241	46.5001	17.5336	43.2656	12.7821	3.84751	5.18215	10.0501	19.6467	description "uncharacterized LOC137819333"	Phvul.010G076500		AT5G01370	fruit dehiscence	protein binding	0	ALC-interacting protein 1
LOC137812216	1.6532	0.00140085	0.0105544	14.7955	56.4971	19.4695	33.0831	9.61879	11.228	12.2835	6.13958	description "pentatricopeptide repeat-containing protein At5g46460, mitochondrial"	Phvul.002G246300		AT5G46460	#N/A	zinc ion binding	0	Pentatricopeptide repeat (PPR) superfamily protein
LOC137815787	1.65161	7.44128e-07	2.73883e-05	1259.73	1879.99	911.822	1870.7	765.655	481.076	358.455	278.737	description "ATP-dependent zinc metalloprotease FTSH 12, chloroplastic"	Phvul.011G177500		AT1G79560	embryo development ending in seed dormancy	ATP-dependent peptidase activity	GO:0005524,GO:0006508,GO:0004222	FTSH protease 12
LOC137836761	1.65114	0.000301181	0.00329879	16.9091	15.5854	20.5512	24.0604	4.80939	6.04584	6.70009	7.3675	description "putative disease resistance RPP13-like protein 1"	Phvul.004G013000		AT3G14470	defense response to other organism	ADP binding	GO:0043531	NB-ARC domain-containing disease resistance protein
LOC137828858	1.65106	0.00430404	0.0243974	24.3069	69.1602	16.2246	77.4445	16.3519	23.3197	13.4002	6.13958	description "DNA-directed RNA polymerases II, IV and V subunit 6A-like"	Phvul.007G066800		AT5G51940	transcription by RNA polymerase I	DNA-directed RNA polymerase activity	GO:0006351,GO:0003899,GO:0003677	RNA polymerase Rpb6
LOC137831788	1.64994	1.11389e-06	3.79888e-05	43.3296	35.0672	29.2043	45.8652	11.5425	12.9554	11.1668	13.5071	description "probable aldo-keto reductase 1"	Phvul.006G101300	0.783059	AT1G60690	biological_process	#N/A	0	NAD(P)-linked oxidoreductase superfamily protein
LOC137824207	1.64353	0.000153967	0.00200124	291.683	135.398	306.104	104.512	50.9796	32.8203	102.735	82.2704	description "UDP-glycosyltransferase 83A1-like"	Phvul.008G034300	1.45703	AT3G02100	biological_process	glycosyltransferase activity	GO:0016758,GO:0008152	UDP-Glycosyltransferase superfamily protein
LOC137822507	1.64158	0.00391145	0.0227407	23.2501	5.84453	34.6125	26.3161	7.69503	6.04584	7.81677	7.3675	description "probable WRKY transcription factor 51"	Phvul.009G138900		AT5G64810	defense response to bacterium	DNA-binding transcription factor activity	GO:0043565,GO:0006355,GO:0003700	WRKY DNA-binding protein 51
LOC137837652	1.64146	0.000219842	0.00260487	30.6478	51.6266	27.041	74.4369	11.5425	15.5464	22.3336	9.82333	description "uncharacterized LOC137837652"	Phvul.004G118000		AT5G52220	mitotic sister chromatid cohesion	protein binding	0	0
LOC137819042	1.63702	0.00278388	0.0176525	22.1932	37.0153	12.9797	16.5415	3.84751	4.31846	11.1668	9.82333	description "uncharacterized LOC137819042"	Phvul.010G148100		AT3G16175	#N/A	fatty acyl-CoA hydrolase activity	0	Thioesterase superfamily protein
LOC137827459	1.63618	0.000352187	0.00372573	26.4205	39.9376	47.5922	20.301	4.80939	13.8191	14.5169	9.82333	description "cytokinin riboside 5'-monophosphate phosphoribohydrolase LOG7"	Phvul.007G269400		AT5G06300	cytokinin biosynthetic process	cytokinin riboside 5'-monophosphate phosphoribohydrolase activity	0	Putative lysine decarboxylase family protein
LOC137813682	1.63547	0.00290712	0.0182058	9.51139	24.3522	16.2246	14.2859	4.80939	4.31846	3.35004	8.59542	description "pentatricopeptide repeat-containing protein At5g48910-like"	Phvul.001G094000		AT4G21065	RNA modification	RNA binding	0	Tetratricopeptide repeat (TPR)-like superfamily protein
LOC137822696	1.63539	0.000264074	0.00297836	33.8183	50.6526	16.2246	33.835	9.61879	10.3643	7.81677	15.9629	description "protein MHF1 homolog"	Phvul.009G161500		AT5G50930	homologous chromosome pairing at meiosis	chromatin binding	0	Histone superfamily protein
LOC137810656	1.63483	0.000249439	0.00285664	28.5342	47.7303	22.7144	44.3614	19.2376	11.228	5.5834	9.82333	description "xyloglucan O-acetyltransferase 1-like"	Phvul.002G074000		AT1G70230	xyloglucan metabolic process	O-acetyltransferase activity	0	TRICHOME BIREFRINGENCE-LIKE 27
LOC137808119	1.63404	7.39836e-05	0.00112439	20.0796	44.808	30.2859	30.0755	11.5425	12.0917	10.0501	6.13958	description "putative glycerol-3-phosphate transporter 4"	Phvul.003G224300		AT4G17550	phosphate ion homeostasis	glucose 6-phosphate:phosphate antiporter activity	GO:0055085,GO:0016021	Major facilitator superfamily protein
LOC137827258	1.63236	4.96105e-05	0.000818926	393.137	1067.6	275.818	992.492	293.373	209.013	199.886	178.048	description "uncharacterized LOC137827258"	Phvul.008G269000		AT5G20160	maturation of SSU-rRNA	RNA binding	0	Ribosomal protein L7Ae/L30e/S12e/Gadd45 family protein
LOC137822068	1.63058	1.27053e-06	4.17232e-05	40.1592	59.4193	41.1023	66.918	15.3901	13.8191	14.5169	24.5583	description "protein LATERAL BRANCHING OXIDOREDUCTASE 1-like"	Phvul.009G003400	0.405821	AT1G49390	biological_process	molecular_function	GO:0055114,GO:0016491	2-oxoglutarate (2OG) and Fe(II)-dependent oxygenase superfamily protein
LOC137832058	1.62726	7.82345e-05	0.00117364	170.148	213.325	116.817	240.604	110.616	57.0036	48.0173	23.3304	description "uncharacterized protein At4g37920"	Phvul.006G131200		AT1G36320	#N/A	molecular_function	0	0
LOC137814510	1.61941	2.26286e-07	1.05413e-05	146.898	77.927	93.021	96.9936	45.2083	34.5476	18.9836	35.6096	description "aspartic proteinase 36-like"	Phvul.001G183800		AT2G36670	#N/A	#N/A	GO:0006508,GO:0004190	Eukaryotic aspartyl protease family protein
LOC137832144	1.61819	3.19037e-06	8.8112e-05	210.307	283.459	116.817	266.168	114.464	61.3221	46.9006	62.6238	description "pentatricopeptide repeat-containing protein At4g16390, chloroplastic-like"	Phvul.006G140100		AT4G16390	chloroplast organization	mRNA binding	0	pentatricopeptide (PPR) repeat-containing protein
LOC137817001	1.61787	2.4408e-06	7.07755e-05	44.3865	74.0307	35.6941	56.3916	19.2376	19.8649	16.7502	12.2792	description "pentatricopeptide repeat-containing protein At1g07590, mitochondrial"	Phvul.L005443		AT1G07590	#N/A	molecular_function	0	Tetratricopeptide repeat (TPR)-like superfamily protein
LOC137827578	1.61542	0.00177197	0.0125453	21.1364	49.6785	17.3062	39.0982	15.3901	13.8191	4.46672	7.3675	description "pentatricopeptide repeat-containing protein At5g16640, mitochondrial-like"	Phvul.007G278500		AT1G62670	RNA 5'-end processing	RNA binding	0	rna processing factor 2
LOC137821261	1.61542	0.00220874	0.014837	172.262	21.4299	67.0617	62.4067	30.7801	25.047	21.2169	28.2421	description "polygalacturonase inhibitor-like"	Phvul.009G180501		AT5G06860	signal transduction	polygalacturonase inhibitor activity	GO:0005515	polygalacturonase inhibiting protein 1
LOC137832125	1.61536	0.00163804	0.01181	14.7955	13.6372	18.3879	15.7896	8.65691	3.45476	4.46672	3.68375	description "wall-associated receptor kinase-like 8"	Phvul.006G137300		AT1G79670	cell surface receptor signaling pathway	kinase activity	GO:0030247,GO:0006468,GO:0005524,GO:0004672	Wall-associated kinase family protein
LOC137821002	1.61261	3.10905e-09	2.75181e-07	203.966	143.191	221.736	124.062	50.9796	42.3209	56.9507	77.3588	description "uncharacterized LOC137821002"	Phvul.009G028200		0	#N/A	#N/A	0	0
LOC137824100	1.61249	0.000567537	0.0054041	30.6478	28.2485	10.8164	30.8274	7.69503	6.90953	8.93345	9.82333	description "pentatricopeptide repeat-containing protein At2g22410, mitochondrial-like"	Phvul.008G067700		AT2G22410	RNA modification	#N/A	0	SLOW GROWTH 1
LOC137807834	1.61227	6.98342e-05	0.00107185	45.4433	52.6007	22.7144	60.151	21.1613	11.228	11.1668	15.9629	description "uncharacterized LOC137807834"	Phvul.003G197000		AT5G50110	biological_process	rRNA (guanine-N7-)-methyltransferase activity	GO:0008649,GO:0006364,GO:0005737	S-adenosyl-L-methionine-dependent methyltransferases superfamily protein
LOC137814246	1.6111	2.44268e-05	0.000467359	73.9775	75.0047	110.327	39.8501	32.7039	14.6828	22.3336	28.2421	description "calcium-transporting ATPase 12, plasma membrane-type-like"	Phvul.004G046200		AT3G22910	calcium ion transmembrane transport	P-type calcium transporter activity	GO:0046872,GO:0000166	ATPase E1-E2 type family protein / haloacid dehalogenase-like hydrolase family protein
LOC137835852	1.61044	0.000206371	0.00248113	56.0115	126.631	44.3472	139.851	42.3227	29.3655	17.8669	30.6979	description "putative pentatricopeptide repeat-containing protein At1g17630"	Phvul.005G159300		AT1G17630	mitochondria-nucleus signaling pathway	RNA binding	0	Pentatricopeptide repeat (PPR-like) superfamily protein
LOC137815224	1.6101	0.000683021	0.00622307	218.762	59.4193	153.593	42.8576	41.3608	35.4113	39.0838	39.2933	description "glyceraldehyde-3-phosphate dehydrogenase, cytosolic-like"	Phvul.001G259000		AT3G04120	fruit development	copper ion binding	GO:0055114,GO:0016620	glyceraldehyde-3-phosphate dehydrogenase C subunit 1
LOC137835950	1.61002	1.44255e-09	1.41119e-07	271.603	406.195	179.552	390.982	105.807	102.779	90.4512	110.513	description "protein NRT1/ PTR FAMILY 1.2-like"	Phvul.005G169400		AT1G52190	nitrate transmembrane transport	low-affinity nitrate transmembrane transporter activity	GO:0016020,GO:0006810,GO:0005215	Major facilitator superfamily protein
LOC137826422	1.60684	0.00280455	0.0177091	17.966	65.2639	36.7758	51.1284	25.9707	6.04584	15.6335	8.59542	description "uncharacterized LOC137826422"	#N/A		#N/A	#N/A	#N/A	#N/A	#N/A
LOC137811879	1.60027	0.00796584	0.0385877	31.7046	23.3781	12.9797	32.3312	4.80939	18.1375	2.23336	7.3675	description "RING-H2 finger protein ATL54-like"	Phvul.002G211600		AT1G72220	protein ubiquitination	molecular_function	GO:0008270,GO:0005515	RING/U-box superfamily protein
LOC137808242	1.59428	0.000461762	0.00462512	364.603	575.686	388.309	1602.27	370.323	172.738	226.686	201.378	description "uncharacterized LOC137808242"	Phvul.003G237400		AT2G23110	#N/A	molecular_function	0	Late embryogenesis abundant protein, group 6
LOC137813292	1.5936	0.000622848	0.00580877	83.4888	24.3522	82.2046	35.3387	14.4282	13.8191	24.567	22.1025	description "rust resistance kinase Lr10-like"	Phvul.001G048050		AT1G67000	#N/A	polysaccharide binding	GO:0030247,GO:0006468,GO:0005524,GO:0004672	Protein kinase superfamily protein
LOC137813787	1.59294	4.63558e-05	0.000774834	285.342	354.568	188.205	282.71	183.719	67.3679	64.7675	51.5725	description "S-sulfo-L-cysteine synthase (O-acetyl-L-serine-dependent), chloroplastic-like"	Phvul.001G107500		AT3G03630	cysteine biosynthetic process from serine	cysteine synthase activity	0	cysteine synthase 26
LOC137837569	1.58741	0.000656584	0.00604753	48.6138	30.1967	60.5718	28.5717	4.80939	16.4101	22.3336	12.2792	description "heavy metal-associated isoprenylated plant protein 12-like"	Phvul.004G107001		AT1G01490	#N/A	metal ion binding	GO:0046872,GO:0030001	Heavy metal transport/detoxification superfamily protein
LOC137807627	1.58701	3.73635e-06	0.000100612	131.046	61.3675	71.3882	53.3841	25.0088	28.5018	24.567	27.0142	description "uncharacterized LOC137807627"	Phvul.003G174500		AT2G15580	ubiquitin-dependent protein catabolic process	ubiquitin protein ligase activity	0	RING/U-box superfamily protein
LOC137814015	1.57611	0.00627242	0.0322505	19.0228	25.3263	6.48984	27.068	5.77127	3.45476	7.81677	9.82333	description "uncharacterized LOC137814015"	Phvul.001G128900		AT5G04000	#N/A	molecular_function	0	0
LOC137834976	1.57522	9.41284e-05	0.00135311	250.467	667.25	213.083	636.849	220.27	146.828	98.2679	127.703	description "inosine-5'-monophosphate dehydrogenase"	Phvul.005G048700		AT1G16350	GTP biosynthetic process	IMP dehydrogenase activity	GO:0055114,GO:0003824,GO:0006164,GO:0003938	Aldolase-type TIM barrel family protein
LOC137822235	1.57316	0.000274948	0.00305832	45.4433	113.968	40.0207	84.9633	25.9707	36.275	17.8669	14.735	description "uncharacterized LOC137822235"	Phvul.009G191500		AT1G74240	transmembrane transport	molecular_function	0	Mitochondrial substrate carrier family protein
LOC137830061	1.57252	8.67355e-05	0.00126941	105.682	269.822	103.837	274.439	95.226	52.6852	62.5341	42.9771	description "single-stranded DNA-binding protein, mitochondrial"	Phvul.007G199200		AT4G11060	DNA replication	enzyme activator activity	GO:0003697,GO:0006260	mitochondrially targeted single-stranded DNA binding protein
LOC137826651	1.57108	0.00768598	0.0375503	28.5342	49.6785	5.4082	30.8274	9.61879	10.3643	11.1668	7.3675	description "putative pentatricopeptide repeat-containing protein At5g37570"	Phvul.008G185900		AT5G37570	RNA modification	RNA binding	0	Pentatricopeptide repeat (PPR-like) superfamily protein
LOC137824787	1.57098	2.53851e-05	0.000481462	64.4661	97.4088	61.6535	86.4671	46.1702	13.8191	22.3336	22.1025	description "cytosolic sulfotransferase 15-like"	Phvul.011G199900		AT5G07010	jasmonic acid metabolic process	hydroxyjasmonate sulfotransferase activity	GO:0008146	sulfotransferase 2A
LOC137837977	1.57014	0.00423238	0.0240941	15.8523	35.0672	12.9797	26.3161	6.73315	7.77322	13.4002	2.45583	description "pentatricopeptide repeat-containing protein At5g66520-like"	Phvul.004G153700		AT5G66520	chloroplast RNA modification	mRNA binding	0	Tetratricopeptide repeat (TPR)-like superfamily protein
LOC137831365	1.56852	0.00413133	0.023715	110.966	30.1967	129.797	24.0604	16.3519	26.7744	27.917	28.2421	description "cellulose synthase-like protein E1"	Phvul.006G058600		AT1G55850	cellulose biosynthetic process	cellulose synthase activity	GO:0030244,GO:0016760,GO:0016020	cellulose synthase like E1
LOC137831994	1.56594	1.77462e-05	0.000361675	230.387	454.899	189.287	400.756	181.795	85.5054	88.2178	74.9029	description "twinkle homolog protein, chloroplastic/mitochondrial"	Phvul.006G124400		AT1G30680	DNA replication	DNA helicase activity	GO:0043139,GO:0003697	toprim domain-containing protein
LOC137808370	1.56244	2.91469e-07	1.29606e-05	319.16	445.158	693.331	381.207	102.921	194.331	204.353	120.336	description "fatty acid elongase 3-like"	Phvul.003G251300		AT4G36830	cellular response to abscisic acid stimulus	fatty acid elongase activity	GO:0016021	GNS1/SUR4 membrane protein family
LOC137826120	1.55761	1.33175e-06	4.34266e-05	129.989	229.885	89.7761	172.934	71.179	53.5489	45.7839	40.5213	description "ribosomal RNA small subunit methyltransferase, chloroplastic"	Phvul.008G070300		AT1G01860	response to cold	mRNA (2'-O-methyladenosine-N6-)-methyltransferase activity	0	Ribosomal RNA adenine dimethylase family protein
LOC137834862	1.55685	0.000104651	0.00147584	32.7614	56.4971	44.3472	41.3538	10.5807	23.3197	6.70009	18.4188	description "cinnamoyl-CoA reductase CAD2-like"	Phvul.005G034633		AT5G19440	#N/A	alcohol dehydrogenase (NAD+) activity	GO:0050662,GO:0003824	NAD(P)-binding Rossmann-fold superfamily protein
LOC137814315	1.55651	1.0514e-06	3.65962e-05	70.807	63.3157	51.9187	42.1057	15.3901	23.3197	24.567	13.5071	description "MDIS1-interacting receptor like kinase 2-like"	Phvul.001G163700		AT4G08850	cellular response to peptide	kinase activity	GO:0005515,GO:0006468,GO:0005524,GO:0004672	Leucine-rich repeat receptor-like protein kinase family protein
LOC137807113	1.55326	0.00196886	0.0135689	78.2047	35.0672	102.756	27.8199	16.3519	35.4113	16.7502	13.5071	description "cation/H(+) antiporter 19-like"	Phvul.003G125300		AT3G17630	inorganic cation transmembrane transport	sodium:proton antiporter activity	GO:0055085,GO:0016021,GO:0015299,GO:0006812	cation/H+ exchanger 19
LOC137828175	1.55228	0.000259116	0.00293962	31.7046	39.9376	17.3062	25.5642	12.5044	6.90953	11.1668	8.59542	description "protein DETOXIFICATION 14-like"	Phvul.007G034600		AT1G71140	xenobiotic detoxification by transmembrane export across the plasma membrane	transmembrane transporter activity	GO:0055085,GO:0016020,GO:0015297,GO:0015238,GO:0006855	MATE efflux family protein
LOC137811687	1.55131	0.00109058	0.00877989	2068.2	392.557	991.864	345.869	284.716	349.795	314.904	346.273	description "lysM domain-containing GPI-anchored protein 2"	Phvul.002G188800	1.21819	AT2G17120	#N/A	chitin binding	0	lysm domain GPI-anchored protein 2 precursor
LOC137817418	1.5511	1.55164e-05	0.000326988	559.058	1322.81	374.247	1109.03	293.373	218.514	305.971	331.538	description "non-specific lipid-transfer protein 1-like"	Phvul.010G066500		AT5G59310	lipid transport	molecular_function	0	lipid transfer protein 4
LOC137812724	1.54725	4.75266e-14	1.44816e-11	253.637	327.293	324.492	378.2	108.692	113.144	138.468	78.5867	description "uncharacterized LOC137812724"	Phvul.002G297300		0	#N/A	#N/A	0	0
LOC137832783	1.54677	1.18994e-11	2.32816e-09	454.433	422.754	328.819	569.179	149.091	110.552	196.536	153.49	description "uncharacterized LOC137832783"	Phvul.006G205400	1.65849	AT5G64250	response to cadmium ion	nitronate monooxygenase activity	GO:0055114,GO:0018580	Aldolase-type TIM barrel family protein
LOC137837801	1.54583	8.68483e-07	3.12839e-05	59.182	36.0412	54.082	68.4218	16.3519	19.0012	22.3336	17.1908	description "uncharacterized LOC137837801"	Phvul.004G135500		AT1G03610	cellular response to hypoxia	molecular_function	0	Protein of unknown function (DUF789)
LOC137808348	1.5415	0.00020229	0.0024463	87.7161	160.724	65.98	152.633	71.179	31.0929	35.7338	22.1025	description "uncharacterized LOC137808348"	Phvul.003G248800		AT5G66960	biological_process	molecular_function	GO:0070008,GO:0004252,GO:0008236,GO:0006508	Prolyl oligopeptidase family protein
LOC137828295	1.54128	0.000147749	0.00194078	164.864	393.531	125.47	275.191	132.739	76.0048	74.8176	45.4329	description "chloride conductance regulatory protein ICln"	Phvul.011G004300		AT5G62290	cell volume homeostasis	molecular_function	GO:0034715,GO:0034709,GO:0006884,GO:0006821,GO:0005886,GO:0005829,GO:0000387	nucleotide-sensitive chloride conductance regulator (ICln) family protein
LOC137837783	1.53942	0.00429613	0.0243675	46.5001	167.543	60.5718	221.807	36.5514	25.047	80.401	29.47	description "uncharacterized LOC137837783"	Phvul.004G134200		AT4G31330	#N/A	molecular_function	0	Protein of unknown function, DUF599
LOC137837853	1.53893	6.02993e-06	0.000151281	71.8638	79.8752	96.2659	174.438	42.3227	26.7744	36.8505	40.5213	description "uncharacterized LOC137837853"	Phvul.004G141400		AT1G61260	#N/A	molecular_function	0	Protein of unknown function (DUF761)
LOC137819368	1.5385	0.00450538	0.0252309	25.3637	19.4818	10.8164	15.0378	4.80939	2.59107	7.81677	9.82333	description "ABC transporter B family member 21-like"	Phvul.010G012800		AT3G62150	auxin export across the plasma membrane	ATPase-coupled transmembrane transporter activity	GO:0016887,GO:0005524,GO:0055085,GO:0042626,GO:0016021,GO:0006810	P-glycoprotein 21
LOC137832090	1.53809	4.26133e-05	0.000725324	56.0115	94.4865	50.8371	109.776	33.6658	32.8203	13.4002	27.0142	description "pentatricopeptide repeat-containing protein At5g66500, mitochondrial"	Phvul.006G134044		AT5G66500	RNA modification	RNA binding	0	Tetratricopeptide repeat (TPR)-like superfamily protein
LOC137812123	1.53511	1.37446e-06	4.45849e-05	62.3524	76.9529	42.184	78.1964	28.8564	25.047	15.6335	19.6467	description "pentatricopeptide repeat-containing protein At5g44230"	Phvul.002G237800		AT5G44230	RNA modification	RNA binding	0	Pentatricopeptide repeat (PPR) superfamily protein
LOC137837881	1.53318	0.00369528	0.0217976	25.3637	91.5642	24.8777	114.287	20.1995	28.5018	17.8669	22.1025	description "glutamate decarboxylase-like"	Phvul.004G144400		AT5G17330	glutamate catabolic process	calmodulin binding	GO:0030170,GO:0019752,GO:0016831	glutamate decarboxylase
LOC137822845	1.53199	4.59456e-10	5.4743e-08	1725.79	1762.12	1540.26	1693.25	789.702	687.498	520.373	324.17	description "protein PLASTID TRANSCRIPTIONALLY ACTIVE 10"	Phvul.009G168200		AT3G48500	#N/A	protein binding	0	Nucleic acid-binding, OB-fold-like protein
LOC137834565	1.53061	2.7598e-05	0.00051143	459.717	954.606	305.022	849.633	333.772	206.422	171.969	176.82	description "uncharacterized LOC137834565"	Phvul.005G000500		AT1G72040	deoxyribonucleoside monophosphate biosynthetic process	deoxynucleoside kinase activity	0	P-loop containing nucleoside triphosphate hydrolases superfamily protein
LOC137832600	1.529	1.6979e-14	5.84423e-12	5242.89	6221.5	3937.17	7526.4	2270.03	1921.71	1798.97	1954.84	description "allantoinase-like"	Phvul.006G186800		AT4G04955	cellular response to nitrogen starvation	allantoinase activity	GO:0016787	allantoinase
LOC137825503	1.52869	0.000642572	0.00594499	376.228	1027.66	240.124	557.901	339.543	156.328	118.368	148.578	description "cucumisin-like"	Phvul.008G228714		AT3G46850	biological_process	serine-type endopeptidase activity	GO:0006508,GO:0004252	Subtilase family protein
LOC137812243	1.52859	0.00379765	0.0222251	21.1364	95.4606	21.6328	63.1586	20.1995	17.2738	20.1003	12.2792	description "pentatricopeptide repeat-containing protein At2g13600-like"	Phvul.002G249000		AT2G13600	mitochondrial mRNA modification	RNA binding	0	Pentatricopeptide repeat (PPR) superfamily protein
LOC137826383	1.52682	5.63591e-06	0.000143696	492.478	237.677	491.064	181.957	94.2641	120.917	146.285	125.248	description "cuscuta receptor 1-like"	Phvul.008G109300		AT1G74170	signal transduction	molecular_function	GO:0005515	receptor like protein 13
LOC137826962	1.52362	0.000876606	0.00749125	29.591	20.4558	24.8777	38.3463	18.2757	6.90953	6.70009	7.3675	description "uncharacterized LOC137826962"	#N/A		#N/A	#N/A	#N/A	#N/A	#N/A
LOC137807917	1.5179	0.00163027	0.0117586	40.1592	53.5748	20.5512	51.8803	25.9707	9.5006	6.70009	15.9629	description "pentatricopeptide repeat-containing protein At3g48250, chloroplastic-like"	Phvul.003G205300		AT3G48250	RNA splicing	molecular_function	0	Pentatricopeptide repeat (PPR) superfamily protein
LOC137826360	1.51699	0.000442716	0.00446751	41.216	28.2485	29.2043	15.7896	8.65691	12.0917	10.0501	8.59542	description "transcription factor MYB20-like"	Phvul.008G236500		AT1G66230	cell differentiation	cis-regulatory region sequence-specific DNA binding	0	myb domain protein 20
LOC137831752	1.51538	1.0664e-16	6.39395e-14	429.069	436.391	512.697	632.338	186.604	140.782	184.252	194.011	description "superoxide dismutase [Cu-Zn]"	Phvul.006G097000		AT1G08830	cellular response to copper ion	copper ion binding	GO:0055114,GO:0046872,GO:0006801	copper/zinc superoxide dismutase 1
LOC137819429	1.51365	0.00490659	0.026958	17.966	22.404	9.73476	12.0302	5.77127	3.45476	7.81677	4.91167	description "uncharacterized LOC137819429"	Phvul.010G007500		AT5G01150	biological_process	molecular_function	0	Protein of unknown function (DUF674)
LOC137830574	1.51298	0.00193035	0.0133756	24.3069	42.8599	12.9797	30.8274	12.5044	12.0917	8.93345	4.91167	description "pentatricopeptide repeat-containing protein At5g27110-like"	Phvul.007G253500		AT3G02330	cytidine to uridine editing	molecular adaptor activity	0	Pentatricopeptide repeat (PPR) superfamily protein
LOC137818605	1.50416	0.00423183	0.0240941	44.3865	28.2485	27.041	39.0982	25.0088	8.63691	12.2835	2.45583	description "histidine-containing phosphotransfer protein 4-like"	Phvul.010G145400		AT3G16360	cytokinin-activated signaling pathway	histidine phosphotransfer kinase activity	GO:0004871,GO:0000160	HPT phosphotransmitter 4
LOC137814075	1.50257	0.000109943	0.00153072	78.2047	90.5901	51.9187	97.7454	46.1702	33.684	16.7502	14.735	description "putative pentatricopeptide repeat-containing protein At5g52630"	Phvul.001G135800		AT5G52630	cytidine to uridine editing	RNA binding	0	mitochondrial RNAediting factor 1
LOC137820698	1.50245	1.25753e-05	0.00027434	133.159	197.74	91.9394	182.709	87.531	47.503	41.3172	36.8375	description "transcription termination factor MTERF8, chloroplastic"	Phvul.009G045200		AT5G54180	chloroplast organization	double-stranded DNA binding	GO:0006355,GO:0005739,GO:0003690	plastid transcriptionally active 15
LOC137812244	1.50209	2.48978e-06	7.16604e-05	116.25	220.144	87.6128	160.152	65.4078	56.1399	42.4339	41.7492	description "pentatricopeptide repeat-containing protein At3g24000, mitochondrial"	Phvul.002G248800		AT3G24000	RNA modification	zinc ion binding	0	Tetratricopeptide repeat (TPR)-like superfamily protein
LOC137806812	1.50162	0.00891766	0.0418779	22.1932	45.7821	16.2246	84.2115	24.047	7.77322	13.4002	14.735	description "ATP-dependent 6-phosphofructokinase 2"	Phvul.003G088700		AT5G47810	fructose 6-phosphate metabolic process	6-phosphofructokinase activity	GO:0006096,GO:0003872	phosphofructokinase 2
LOC137831035	1.4997	0.000931526	0.00784516	50.7274	18.5077	29.2043	29.3236	5.77127	14.6828	11.1668	13.5071	description "linamarin synthase 1-like"	Phvul.006G017400		AT1G22360	#N/A	glucuronosyltransferase activity	GO:0016758,GO:0008152	UDP-glucosyl transferase 85A2
LOC137826474	1.49155	4.75689e-05	0.000793684	33.8183	37.0153	24.8777	48.1208	13.4663	16.4101	11.1668	9.82333	description "cuscuta receptor 1-like"	Phvul.008G108500		AT1G74170	signal transduction	molecular_function	GO:0005515	receptor like protein 13
LOC137820809	1.49119	0.00354023	0.021077	160.637	627.312	95.1843	418.05	181.795	95.006	79.2844	106.829	description "uncharacterized LOC137820809"	Phvul.009G164400		AT5G23690	#N/A	molecular_function	GO:0016779,GO:0006396,GO:0003723	Polynucleotide adenylyltransferase family protein
LOC137816935	1.48947	0.00181431	0.0127931	29.591	37.9894	14.0613	48.8727	12.5044	11.228	16.7502	6.13958	description "uncharacterized LOC137816935"	#N/A		#N/A	#N/A	#N/A	#N/A	#N/A
LOC137830037	1.48762	0.000112621	0.00155867	79.2616	92.5383	41.1023	73.685	42.3227	23.3197	22.3336	13.5071	description "uncharacterized LOC137830037"	Phvul.011G163100		AT5G53920	protein methylation	protein methyltransferase activity	0	ribosomal protein L11 methyltransferase-related
LOC137814195	1.48336	0.0034035	0.0204397	54.9547	99.3569	60.5718	26.3161	30.7801	20.7286	27.917	6.13958	description "CSC1-like protein At4g02900"	Phvul.001G148800		AT4G02900	biological_process	calcium-activated cation channel activity	GO:0016020	ERD (early-responsive to dehydration stress) family protein
LOC137811811	1.48295	0.00209275	0.0142379	43.3296	168.517	48.6738	143.611	50.0177	38.8661	34.6171	20.8746	description "uncharacterized LOC137811811"	Phvul.002G205600		AT3G26410	2-methylguanosine metabolic process	methyltransferase activity	0	methyltransferases;nucleic acid binding
LOC137831291	1.48046	0.000320606	0.00345882	1431.99	532.826	987.537	421.057	151.977	430.118	370.738	255.407	description "glycerophosphodiester phosphodiesterase GDPDL1-like"	Phvul.006G050600	1.37634	AT5G55480	guard cell morphogenesis	glycerophosphodiester phosphodiesterase activity	GO:0008081,GO:0006629,GO:0008889	SHV3-like 1
LOC137821911	1.47682	0.00251659	0.0163552	29.591	34.0931	16.2246	28.5717	10.5807	14.6828	2.23336	11.0513	description "probable WRKY transcription factor 32"	Phvul.009G195200		AT4G30935	regulation of DNA-templated transcription	DNA-binding transcription factor activity	GO:0043565,GO:0006355,GO:0003700	WRKY DNA-binding protein 32
LOC137813386	1.47506	2.67815e-05	0.000499786	346.637	617.572	224.981	451.133	219.308	158.919	126.185	84.7263	description "rRNA 2'-O-methyltransferase fibrillarin 1-like"	Phvul.001G057200		AT5G52470	box C/D sno(s)RNA 3'-end processing	histone H2A Q104 methyltransferase activity	GO:0008168,GO:0008033,GO:0006364,GO:0003723	fibrillarin 1
LOC137822549	1.47457	0.000796736	0.00696891	73.9775	238.651	60.5718	158.648	69.2553	38.8661	37.9672	45.4329	description "uncharacterized LOC137822549"	Phvul.009G055400		AT1G48460	#N/A	molecular_function	0	0
LOC137821952	1.47454	0.000192302	0.00234656	107.796	207.481	60.5718	151.129	41.3608	44.0483	72.5843	31.9258	description "probable transcriptional regulatory protein At2g25830"	Phvul.009G109800		AT2G25830	biological_process	molecular_function	0	YebC-related
LOC137822588	1.47378	0.00186603	0.01308	25.3637	40.9117	29.2043	33.835	19.2376	6.04584	4.46672	17.1908	description "protein LATERAL BRANCHING OXIDOREDUCTASE 1"	Phvul.009G246200		AT3G21420	regulation of secondary shoot formation	2-oxoglutarate-dependent dioxygenase activity	GO:0055114,GO:0016491	2-oxoglutarate (2OG) and Fe(II)-dependent oxygenase superfamily protein
LOC137817050	1.47249	2.16584e-09	2.03315e-07	158.523	225.014	137.368	266.92	75.0265	71.6864	71.4676	66.3075	description "uncharacterized LOC137817050"	Phvul.L010743		AT5G12950	carbohydrate metabolic process	beta-L-arabinofuranosidase activity	0	Putative glycosyl hydrolase of unknown function (DUF1680)
LOC137832211	1.47089	7.3386e-05	0.00111714	301.194	115.916	246.614	127.821	49.0558	72.5501	107.201	56.4842	description "probable WRKY transcription factor 31"	Phvul.006G147800		AT1G62300	cellular response to boron-containing substance deprivation	DNA-binding transcription factor activity	GO:0043565,GO:0006355,GO:0003700	WRKY family transcription factor
LOC137818243	1.47011	7.57803e-05	0.001143	101.455	132.476	97.3476	291.733	53.8652	68.2316	49.134	54.0283	description "serine/threonine-protein kinase STY13-like"	Phvul.010G068300		AT5G01850	protein phosphorylation	protein binding	GO:0006468,GO:0004672	Protein kinase superfamily protein
LOC137821908	1.46791	0.00167107	0.0119907	108.853	149.035	101.674	445.118	100.035	61.3221	75.9343	54.0283	description "glycerophosphocholine acyltransferase 1-like"	Phvul.009G229400		AT5G35460	phosphatidylcholine biosynthetic process	molecular_function	0	0
LOC137826415	1.4671	0.000849005	0.00730238	36.9887	60.3934	22.7144	48.1208	25.0088	15.5464	11.1668	8.59542	description "putative pentatricopeptide repeat-containing protein At5g09950"	Phvul.008G289100		AT5G09950	RNA modification	RNA binding	0	Tetratricopeptide repeat (TPR)-like superfamily protein
LOC137837643	1.46384	2.67704e-06	7.59197e-05	99.3411	54.5489	107.082	59.3992	27.8945	28.5018	34.6171	24.5583	description "intracellular protein transport protein USO1-like"	Phvul.004G116900		AT5G41140	#N/A	molecular_function	0	Myosin heavy chain-related protein
LOC137824199	1.46251	0.00712123	0.0354479	12.6818	42.8599	18.3879	33.0831	16.3519	10.3643	4.46672	7.3675	description "pentatricopeptide repeat-containing protein At1g74600, chloroplastic"	Phvul.008G134600		AT1G74600	mitochondrial mRNA modification	RNA binding	0	pentatricopeptide (PPR) repeat-containing protein
LOC137831999	1.46209	1.34494e-09	1.32266e-07	335.012	409.117	300.696	603.014	176.024	129.554	146.285	147.35	description "alpha-glucosidase"	Phvul.006G125100		AT5G11720	carbohydrate metabolic process	hydrolase activity, hydrolyzing O-glycosyl compounds	GO:0005975,GO:0004553	Glycosyl hydrolases family 31 protein
LOC137810137	1.45797	7.91658e-07	2.87394e-05	68.6933	57.4712	42.184	64.6624	22.1232	19.0012	27.917	15.9629	description "transcription factor HHO5"	Phvul.002G021400		AT4G37180	floral organ formation	DNA binding	0	Homeodomain-like superfamily protein
LOC137837610	1.4573	2.40095e-05	0.000461972	114.137	264.952	137.368	275.191	73.1028	68.2316	99.3846	47.8888	description "short-chain dehydrogenase TIC 32, chloroplastic-like"	Phvul.004G112900		AT4G23420	#N/A	molecular_function	GO:0016491,GO:0008152	NAD(P)-binding Rossmann-fold superfamily protein
LOC137810974	1.45461	0.000930887	0.00784516	179.66	339.957	129.797	314.289	172.176	49.2304	74.8176	55.2563	description "filament-like plant protein 5"	Phvul.002G109900		AT4G36120	#N/A	molecular_function	0	Plant protein of unknown function (DUF869)
LOC137822598	1.45423	0.00240103	0.0158424	42.2728	75.0047	20.5512	66.918	25.9707	15.5464	24.567	8.59542	description "pentatricopeptide repeat-containing protein At4g33170"	Phvul.009G083700		AT4G33170	RNA modification	RNA binding	0	Tetratricopeptide repeat (TPR)-like superfamily protein
LOC137829494	1.45328	0.000200258	0.00242646	76.0911	51.6266	57.3269	24.8123	14.4282	19.8649	21.2169	20.8746	description "G-type lectin S-receptor-like serine/threonine-protein kinase At4g03230"	Phvul.011G108700		AT4G03230	immune response	calmodulin binding	GO:0004674,GO:0030247,GO:0048544,GO:0006468,GO:0004672	S-locus lectin protein kinase family protein
LOC137813876	1.44632	1.62636e-09	1.5582e-07	124.705	180.206	118.98	179.701	50.0177	60.4584	68.1175	42.9771	description "E3 ubiquitin-protein ligase At4g11680-like"	Phvul.001G116400		AT1G68070	protein ubiquitination	ubiquitin protein ligase activity	GO:0008270,GO:0005515	Zinc finger, C3HC4 type (RING finger) family protein
LOC137817030	1.44497	4.41234e-05	0.000744889	112.023	260.081	110.327	251.882	75.0265	73.4138	78.1677	42.9771	description "telomere repeat-binding protein 5-like"	Phvul.L006443		AT1G07540	biological_process	molecular_function	0	TRF-like 2
LOC137814914	1.4436	1.58703e-10	2.15687e-08	166.978	198.714	197.94	234.589	97.1497	50.0941	74.8176	72.4471	description "calmodulin-binding protein 60 B-like"	Phvul.001G226100		AT5G57580	regulation of salicylic acid biosynthetic process	calmodulin binding	GO:0006950,GO:0005516	Calmodulin-binding protein
LOC137818540	1.44328	0.00651437	0.0332006	16.9091	15.5854	42.184	42.8576	10.5807	7.77322	18.9836	6.13958	description "homeobox-leucine zipper protein ATHB-12-like"	Phvul.010G117200		AT2G46680	abscisic acid-activated signaling pathway	DNA-binding transcription factor activity	GO:0003677,GO:0043565,GO:0006355,GO:0003700	homeobox 7
LOC137806532	1.44246	2.21811e-05	0.000432613	47.5569	43.8339	51.9187	32.3312	17.3138	22.456	12.2835	11.0513	description "transcription factor bHLH30-like"	Phvul.003G058800		AT1G68810	regulation of DNA-templated transcription	DNA-binding transcription factor activity	GO:0046983	basic helix-loop-helix (bHLH) DNA-binding superfamily protein
LOC137810273	1.4422	0.00167213	0.0119907	32.7614	71.1084	17.3062	55.6397	15.3901	13.8191	15.6335	20.8746	description "pentatricopeptide repeat-containing protein At4g20770"	Phvul.002G034900		AT4G20770	RNA modification	RNA binding	0	Pentatricopeptide repeat (PPR) superfamily protein
LOC137810035	1.44008	0.00150676	0.0111091	162.75	516.266	226.063	700.76	178.909	91.5513	218.869	103.145	description "adenylyl-sulfate kinase 3-like"	Phvul.002G010900		AT2G14750	male gamete generation	adenylylsulfate kinase activity	0	APS kinase
LOC137820886	1.43986	2.67947e-06	7.59197e-05	306.478	559.126	235.797	504.517	202.956	115.735	123.952	149.806	description "la protein 1-like"	Phvul.009G106600		AT4G32720	rRNA processing	mRNA binding	GO:0003676,GO:0003723	La protein 1
LOC137819491	1.435	0.00429352	0.0243668	23.2501	36.0412	8.65312	26.3161	9.61879	6.90953	10.0501	8.59542	description "pentatricopeptide repeat-containing protein At4g32430, mitochondrial"	Phvul.010G048300		AT4G32430	positive regulation of mitochondrial mRNA catabolic process	RNA binding	0	Pentatricopeptide repeat (PPR) superfamily protein
LOC137806357	1.43498	0.000333933	0.00356515	485.081	1060.78	393.717	849.633	465.549	228.014	187.602	149.806	description "fructokinase-like 2, chloroplastic"	Phvul.003G040700		AT1G69200	chloroplast organization	protein binding	0	fructokinase-like 2
LOC137811330	1.43395	3.76119e-05	0.000654264	908.866	1520.55	692.25	1527.84	738.723	361.023	314.904	305.751	description "protein CURVATURE THYLAKOID 1D, chloroplastic"	Phvul.002G148500		AT4G38100	#N/A	molecular_function	0	0
LOC137838148	1.43386	8.3415e-05	0.00123148	67.6365	47.7303	85.4495	55.6397	10.5807	32.8203	29.0337	22.1025	description "probable caffeoyl-CoA O-methyltransferase At4g26220"	Phvul.004G172600	1.28219	AT4G26220	biological_process	caffeoyl-CoA O-methyltransferase activity	GO:0008171	S-adenosyl-L-methionine-dependent methyltransferases superfamily protein
LOC137808708	1.43323	0.000795874	0.00696465	20.0796	15.5854	27.041	28.5717	8.65691	6.90953	11.1668	7.3675	description "UDP-glycosyltransferase 91A1-like"	Phvul.003G288200		AT2G22590	#N/A	glycosyltransferase activity	GO:0016758,GO:0008152	UDP-Glycosyltransferase superfamily protein
LOC137823022	1.42965	6.60393e-07	2.49492e-05	88.7729	167.543	77.8781	127.821	44.2464	46.6393	41.3172	39.2933	description "uncharacterized LOC137823022"	Phvul.011G094400		AT2G27510	electron transport chain	electron transfer activity	GO:0051536,GO:0009055	ferredoxin 3
LOC137829732	1.42889	2.62599e-07	1.18757e-05	82.432	57.4712	71.3882	53.3841	21.1613	24.1834	21.2169	31.9258	description "FCS-Like Zinc finger 8-like"	Phvul.007G173400		AT3G22550	cellular response to hypoxia	protein binding	0	Protein of unknown function (DUF581)
LOC137832432	1.42816	0.00627183	0.0322505	19.0228	38.9635	28.1226	54.1359	18.2757	6.90953	5.5834	22.1025	description "GDSL esterase/lipase At1g29670-like"	Phvul.006G169400		AT1G29670	#N/A	hydrolase activity, acting on ester bonds	GO:0016788	GDSL-like Lipase/Acylhydrolase superfamily protein
LOC137813555	1.42592	0.00033157	0.00355005	1161.45	1341.32	1282.82	3418.83	992.659	372.251	805.127	512.041	description "protein phosphatase 2C 51-like"	Phvul.001G075400		AT2G29380	regulation of intracellular signal transduction	protein binding	GO:0003824,GO:0006470,GO:0004722	highly ABA-induced PP2C gene 3
LOC137812646	1.42416	1.49111e-05	0.000316813	1657.09	2794.66	1522.95	2770.71	1371.64	749.684	632.041	504.674	description "UDP-N-acetylmuramoyl-L-alanyl-D-glutamate--2,6-diaminopimelate ligase MurE homolog, chloroplastic"	Phvul.002G290300		AT1G63680	biosynthetic process	ligase activity	GO:0009058,GO:0005524,GO:0016874	acid-amino acid ligases;ligases;ATP binding;ATP binding;ligases
LOC137807759	1.42393	0.000831888	0.00718842	24.3069	25.3263	27.041	33.835	18.2757	9.5006	5.5834	7.3675	description "agamous-like MADS-box protein AGL65"	Phvul.003G189100		AT1G18750	pollen development	DNA-binding transcription factor activity	GO:0046983,GO:0003677	AGAMOUS-like 65
LOC137835193	1.42299	5.44991e-07	2.15069e-05	109.909	206.507	117.899	173.686	37.5133	61.3221	61.4175	67.5354	description "ethylene-responsive transcription factor 4-like"	Phvul.005G074700		AT3G15210	cellular response to hypoxia	cis-regulatory region sequence-specific DNA binding	GO:0006355,GO:0003700	ethylene responsive element binding factor 4
LOC137815311	1.42121	0.000139357	0.00184979	151.125	307.812	110.327	218.799	120.235	62.1858	51.3673	60.1679	description "glycine-rich RNA-binding protein 2, mitochondrial-like"	Phvul.001G267100	0.425422	AT4G13850	cold acclimation	ATP binding	GO:0003676	glycine-rich RNA-binding protein 2
LOC137821680	1.42075	0.00309029	0.0190701	100.398	26.3004	71.3882	70.6775	8.65691	31.0929	30.1504	30.6979	description "2-oxoisovalerate dehydrogenase subunit alpha 2, mitochondrial-like"	Phvul.009G132900		AT5G09300	branched-chain amino acid catabolic process	#N/A	GO:0016624,GO:0008152	Thiamin diphosphate-binding fold (THDP-binding) superfamily protein
LOC137823978	1.42013	1.64321e-10	2.21321e-08	200.796	158.776	212.001	170.679	45.2083	70.8227	85.9844	76.1308	description "receptor-like protein kinase FERONIA"	Phvul.008G030700		AT3G51550	circadian regulation of gene expression	kinase activity	GO:0006468,GO:0004672	Malectin/receptor-like protein kinase family protein
LOC137837538	1.41954	2.23483e-14	7.28752e-12	1270.3	1429.96	951.843	1327.08	580.013	374.842	418.755	488.711	description "UDP-glycosyltransferase 1-like"	Phvul.004G104100		AT3G16520	#N/A	glycosyltransferase activity	GO:0016758,GO:0008152	UDP-glucosyl transferase 88A1
LOC137806170	1.41947	0.00606102	0.031477	166.978	38.9635	188.205	45.8652	26.9326	54.4125	45.7839	36.8375	description "uncharacterized LOC137806170"	Phvul.003G019700		AT4G01870	proteolysis	molecular_function	0	tolB protein-related
LOC137812844	1.41932	0.00108631	0.00875824	32.7614	21.4299	23.7961	17.2934	9.61879	5.18215	8.93345	12.2792	description "protein unc-13 homolog"	Phvul.002G310100		AT2G25800	#N/A	molecular_function	0	Protein of unknown function (DUF810)
LOC137834892	1.41192	1.38384e-05	0.000297701	2936.9	2845.31	1327.17	3345.15	1335.09	829.144	572.857	1192.31	description "vicianin hydrolase-like"	Phvul.005G039200		AT2G44480	carbohydrate metabolic process	beta-glucosidase activity	GO:0005975,GO:0004553	beta glucosidase 17
LOC137834815	1.41074	0.00147338	0.0109499	47.5569	177.284	80.0413	64.6624	52.9033	25.9107	25.6837	34.3817	description "annexin-like protein RJ4"	Phvul.005G030100		AT5G12380	defense response to bacterium	calcium ion binding	GO:0005544,GO:0005509	annexin 8
LOC137837659	1.40486	0.0059513	0.0310286	195.512	41.8858	100.593	44.3614	19.2376	42.3209	45.7839	36.8375	description "cytochrome P450 736A117-like"	Phvul.004G119200		AT3G48270	biological_process	oxidoreductase activity	GO:0055114,GO:0020037,GO:0016705,GO:0005506	cytochrome P450, family 71, subfamily A, polypeptide 26
LOC137820930	1.40321	5.8852e-06	0.000148827	59.182	65.2639	68.1433	85.7152	25.0088	19.0012	42.4339	19.6467	description "TPR repeat-containing thioredoxin TTL1"	Phvul.009G030000		AT5G65160	#N/A	molecular_function	GO:0045454	tetratricopeptide repeat (TPR)-containing protein
LOC137829603	1.40175	5.83659e-05	0.000924849	28.5342	58.4453	34.6125	42.1057	17.3138	16.4101	13.4002	14.735	description "uncharacterized LOC137829603"	Phvul.007G164700		AT3G09730	asymmetric cell division	molecular_function	0	0
LOC137825613	1.4013	4.31304e-11	7.28786e-09	802.127	519.189	745.25	763.918	229.889	238.379	369.621	234.532	description "2-methylpropanoate--CoA ligase CCL4-like"	Phvul.008G242600	0.864581	AT5G16370	#N/A	molecular_function	GO:0008152,GO:0003824	acyl activating enzyme 5
LOC137821207	1.39841	0.00070084	0.00632337	256.807	527.955	197.94	621.811	255.86	146.828	104.968	100.689	description "protein arginine N-methyltransferase 2"	Phvul.009G070400		AT5G65860	#N/A	S-adenosylmethionine-dependent methyltransferase activity	0	ankyrin repeat family protein
LOC137836033	1.39818	9.36756e-05	0.00134764	109.909	263.004	88.6945	206.017	59.6365	58.731	82.6344	52.8004	description "phospholipase D alpha 1-like"	Phvul.005G177200		AT3G15730	abscisic acid-activated signaling pathway	GTPase activator activity	GO:0005515,GO:0003824	phospholipase D alpha 1
LOC137826516	1.39459	7.79168e-06	0.00018616	494.592	235.729	369.921	227.822	139.472	173.602	101.618	88.41	description "probable methyltransferase PMT19"	Phvul.008G002700		AT2G43200	#N/A	#N/A	GO:0008168	S-adenosyl-L-methionine-dependent methyltransferases superfamily protein
LOC137818980	1.39265	0.00504517	0.0275274	38.0455	100.331	21.6328	104.512	27.8945	31.9566	21.2169	19.6467	description "nuclear transcription factor Y subunit A-3-like"	Phvul.010G133300		AT1G72830	regulation of DNA-templated transcription	DNA-binding transcription factor activity	GO:0006355,GO:0003700	nuclear factor Y, subunit A3
LOC137810147	1.39111	0.000366589	0.0038366	118.364	38.9635	90.8577	50.3765	24.047	24.1834	30.1504	35.6096	description "methyl jasmonate esterase 1-like"	Phvul.002G022100		AT2G23610	jasmonic acid metabolic process	hydrolase activity, acting on ester bonds	0	methyl esterase 3
LOC137835002	1.38964	3.64014e-07	1.55897e-05	95.1139	99.3569	75.7148	88.7228	41.3608	44.0483	31.2671	18.4188	description "uncharacterized LOC137835002"	Phvul.005G051900		AT3G62000	#N/A	S-adenosylmethionine-dependent methyltransferase activity	GO:0008171	S-adenosyl-L-methionine-dependent methyltransferases superfamily protein
LOC137830532	1.38853	0.000206734	0.00248228	71.8638	118.839	36.7758	78.1964	38.4751	27.6381	22.3336	28.2421	description "uncharacterized LOC137830532"	Phvul.007G249400		AT5G26110	tRNA threonylcarbamoyladenosine metabolic process	catalytic activity, acting on a tRNA	GO:0006468,GO:0005524,GO:0004672,GO:0004674	Protein kinase superfamily protein
LOC137817065	1.38831	0.00292729	0.0182828	49.6706	109.098	30.2859	81.2039	42.3227	17.2738	15.6335	28.2421	description "pentatricopeptide repeat-containing protein At4g37170"	Phvul.L001943		AT4G37170	RNA modification	RNA binding	0	Pentatricopeptide repeat (PPR) superfamily protein
LOC137811619	1.38577	8.86411e-08	4.83159e-06	974.389	1176.7	748.495	1021.82	558.852	400.753	268.003	271.37	description "uncharacterized LOC137811619"	Phvul.002G181900		AT4G31210	chromosome segregation	DNA topoisomerase type I (single strand cut, ATP-independent) activity	GO:0006265,GO:0005694,GO:0003916,GO:0003677,GO:0003917	DNA topoisomerase, type IA, core
LOC137819288	1.38486	7.58492e-11	1.18471e-08	614.013	605.882	479.166	354.891	239.508	189.148	168.619	187.871	description "probable glutathione S-transferase"	Phvul.010G074600		AT3G09270	glutathione metabolic process	glutathione transferase activity	GO:0005515	glutathione S-transferase TAU 8
LOC137821981	1.38485	1.04352e-05	0.000236536	177.546	134.424	102.756	87.219	35.5895	45.7756	39.0838	72.4471	description "citrate-binding protein-like"	Phvul.009G146800	2.05026	0	#N/A	#N/A	0	0
LOC137821781	1.38441	2.25565e-06	6.66545e-05	627.752	801.674	452.125	754.144	401.103	232.333	215.519	159.629	description "PLASTID TRANSCRIPTIONALLY ACTIVE protein 6, chloroplastic"	Phvul.009G129900		AT1G21600	chloroplast organization	protein binding	0	plastid transcriptionally active 6
LOC137825781	1.38224	0.000633393	0.00587469	66.5797	154.88	45.4289	120.302	45.2083	45.7756	30.1504	27.0142	description "uncharacterized protein At2g39795, mitochondrial-like"	Phvul.008G115200	0.424212	AT5G02050	#N/A	molecular_function	GO:0005759	Mitochondrial glycoprotein family protein
LOC137832769	1.38091	8.05937e-14	2.37777e-11	540.035	427.624	460.779	618.052	202.956	216.786	218.869	146.122	description "dihydropyrimidinase-like"	Phvul.006G204400		AT5G12200	cellular response to nitrogen levels	dihydropyrimidinase activity	GO:0016787	pyrimidine 2
LOC137828581	1.37945	0.000396542	0.0040902	25.3637	29.2226	19.4695	24.0604	12.5044	8.63691	7.81677	8.59542	description "uncharacterized LOC137828581"	Phvul.002G196600		AT4G18240	starch metabolic process	alpha-1,4-glucan glucosyltransferase (ADP-glucose donor) activity	0	starch synthase 4
LOC137834853	1.3792	1.34797e-05	0.000291333	51.7842	43.8339	36.7758	33.835	12.5044	16.4101	18.9836	15.9629	description "protein IQ-DOMAIN 11-like"	Phvul.005G033800		AT5G13460	#N/A	molecular_function	GO:0005515	IQ-domain 11
LOC137827497	1.3779	0.000493703	0.0048759	47.5569	88.642	48.6738	131.58	20.1995	33.684	37.9672	30.6979	description "probable inorganic phosphate transporter 1-3"	Phvul.007G273200		AT3G54700	arsenate ion transmembrane transport	arsenate ion transmembrane transporter activity	GO:0055085,GO:0016021	phosphate transporter 1;7
LOC137837568	1.37502	5.68015e-05	0.000906241	540.035	437.365	565.698	736.85	145.244	185.694	407.589	141.21	description "heavy metal-associated isoprenylated plant protein 12-like"	Phvul.004G106900		AT1G01490	#N/A	metal ion binding	GO:0046872,GO:0030001	Heavy metal transport/detoxification superfamily protein
LOC137808690	1.37445	1.81938e-05	0.00036918	3433.61	5076.94	4310.33	6706.09	2614.39	1631.51	2372.95	912.342	description "probable E3 ubiquitin-protein ligase EDA40"	Phvul.003G286100		AT2G22680	gravitropism	ubiquitin protein ligase activity	0	Zinc finger (C3HC4-type RING finger) family protein
LOC137838059	1.37301	0.00201558	0.0138089	25.3637	40.9117	21.6328	21.0529	12.5044	10.3643	4.46672	14.735	description "probable sulfate transporter 3.5"	Phvul.004G161600		AT5G19600	transmembrane transport	sulfate transmembrane transporter activity	GO:0016021,GO:0015116,GO:0008272,GO:0055085,GO:0016020,GO:0008271,GO:1902358	sulfate transporter 3;5
LOC137816414	1.36967	2.48345e-06	7.16604e-05	78.2047	46.7562	78.9597	94.7379	32.7039	30.2292	29.0337	23.3304	description "uncharacterized LOC137816414"	#N/A		#N/A	#N/A	#N/A	#N/A	#N/A
LOC137826006	1.36728	0.000128734	0.00174433	25.3637	38.9635	44.3472	46.6171	15.3901	20.7286	11.1668	12.2792	description "7-deoxyloganetin glucosyltransferase-like"	Phvul.008G174700		AT1G22360	#N/A	glucuronosyltransferase activity	GO:0016758,GO:0008152	UDP-glucosyl transferase 85A2
LOC137824370	1.36631	0.00027032	0.00303225	1318.91	3089.81	1120.58	3732.37	1128.28	727.228	1060.85	676.582	description "probable non-specific lipid-transfer protein AKCS9"	Phvul.008G008200		AT3G18280	lipid transport	molecular_function	0	Bifunctional inhibitor/lipid-transfer protein/seed storage 2S albumin superfamily protein
LOC137810366	1.3636	2.4848e-11	4.47896e-09	1980.48	2724.52	1507.81	2292.51	1006.13	826.553	678.942	793.234	description "protein tesmin/TSO1-like CXC 2"	Phvul.002G043700		AT4G14770	mitotic G1 phase	DNA-binding transcription factor activity	0	TESMIN/TSO1-like CXC 2
LOC137828418	1.36291	0.00131743	0.0101019	272.66	589.323	196.858	786.475	284.716	152.873	135.118	144.894	description "chaperonin CPN60-2, mitochondrial"	Phvul.007G135100		AT3G23990	chaperone-mediated protein complex assembly	ATP binding	GO:0005524	heat shock protein 60
LOC137814801	1.36211	5.83178e-05	0.000924849	52.841	30.1967	38.939	36.8425	11.5425	17.2738	13.4002	19.6467	description "WRKY transcription factor 23-like"	Phvul.001G214400		AT2G47260	callus formation	DNA-binding transcription factor activity	GO:0043565,GO:0006355,GO:0003700	WRKY DNA-binding protein 23
LOC137831187	1.36023	0.000529434	0.00511998	318.103	724.721	243.369	757.151	304.916	196.058	147.402	147.35	description "DEAD-box ATP-dependent RNA helicase 28"	Phvul.006G039100		AT4G16630	#N/A	RNA helicase activity	GO:0005524,GO:0003676	DEA(D/H)-box RNA helicase family protein
LOC137821935	1.35974	0.000226364	0.00265129	73.9775	49.6785	51.9187	31.5793	26.9326	23.3197	15.6335	13.5071	description "nuclear transcription factor Y subunit B-3-like"	Phvul.009G155500		AT2G13570	regulation of transcription by RNA polymerase II	DNA-binding transcription factor activity	0	nuclear factor Y, subunit B7
LOC137821355	1.35789	0.000981052	0.00814418	27.4773	51.6266	32.4492	47.3689	25.0088	12.0917	7.81677	17.1908	description "pentatricopeptide repeat-containing protein At2g13600"	Phvul.009G156000		AT2G13600	mitochondrial mRNA modification	RNA binding	0	Pentatricopeptide repeat (PPR) superfamily protein
LOC137807750	1.3567	0.00822154	0.039446	34.8751	38.9635	23.7961	60.9029	30.7801	15.5464	8.93345	6.13958	description "pentatricopeptide repeat-containing protein At5g61370, mitochondrial"	Phvul.003G188300		AT5G61370	#N/A	mRNA binding	0	Pentatricopeptide repeat (PPR) superfamily protein
LOC137828059	1.3564	0.000671772	0.00614511	23.2501	29.2226	18.3879	30.0755	12.5044	9.5006	11.1668	6.13958	description "uncharacterized LOC137828059"	Phvul.007G007000		AT5G56250	#N/A	molecular_function	0	hapless 8
LOC137812840	1.35234	0.00143045	0.0106993	26.4205	51.6266	19.4695	35.3387	14.4282	17.2738	10.0501	9.82333	description "pentatricopeptide repeat-containing protein At1g77170, mitochondrial"	Phvul.002G309900		AT1G77170	RNA modification	#N/A	0	Tetratricopeptide repeat (TPR)-like superfamily protein
LOC137818824	1.35161	0.000159671	0.00206241	101.455	136.372	174.144	115.791	28.8564	31.0929	75.9343	72.4471	description "uclacyanin-3-like"	Phvul.010G049200	1.53976	AT2G32300	biological_process	electron transfer activity	GO:0009055	uclacyanin 1
LOC137811950	1.35098	3.78542e-10	4.65958e-08	287.455	305.863	182.797	259.401	120.235	102.779	78.1677	104.373	description "small ribosomal subunit protein mS78 (rPPR3a)-like"	Phvul.002G219400		AT1G55890	mitochondrion organization	mRNA binding	0	Tetratricopeptide repeat (TPR)-like superfamily protein
LOC137836074	1.34815	2.29451e-05	0.000444713	60.2388	40.9117	44.3472	63.9105	25.0088	25.9107	14.5169	15.9629	description "probable WRKY transcription factor 40"	Phvul.005G181800		AT1G80840	defense response to bacterium	DNA-binding transcription factor activity	GO:0043565,GO:0006355,GO:0003700	WRKY DNA-binding protein 40
LOC137828514	1.34701	1.31204e-07	6.71817e-06	225.103	200.662	332.063	296.244	126.968	114.871	63.6508	108.057	description "protein NRT1/ PTR FAMILY 7.1"	Phvul.007G002800		AT5G19640	transmembrane transport	transmembrane transporter activity	GO:0016020,GO:0006810,GO:0005215	Major facilitator superfamily protein
LOC137821104	1.34679	1.04527e-07	5.53517e-06	713.354	1105.59	640.331	1071.44	454.007	320.429	376.321	236.988	description "protein PLASTID TRANSCRIPTIONALLY ACTIVE 7"	Phvul.009G050900		AT5G24314	chloroplast organization	protein binding	0	plastid transcriptionally active7
LOC137815172	1.34573	1.76793e-05	0.000361104	118.364	132.476	76.7964	85.7152	62.5221	38.0024	26.8003	34.3817	description "uncharacterized LOC137815172"	Phvul.001G253400		AT2G22400	RNA methylation	methyltransferase activity	GO:0008168	S-adenosyl-L-methionine-dependent methyltransferases superfamily protein
LOC137810411	1.34563	9.42237e-15	3.64862e-12	537.922	392.557	459.697	376.696	147.167	196.058	159.685	191.555	description "pectinesterase-like"	Phvul.002G048700		AT1G11580	cell wall modification	pectinesterase activity	GO:0004857,GO:0042545,GO:0030599,GO:0005618	methylesterase PCR A
LOC137819046	1.34402	6.4737e-06	0.000160009	400.535	455.873	279.063	578.954	121.197	209.877	230.036	114.196	description "seed linoleate 9S-lipoxygenase-3-like"	Phvul.010G134700		AT1G55020	defense response	linoleate 9S-lipoxygenase activity	GO:0005515,GO:0055114,GO:0046872,GO:0016702	lipoxygenase 1
LOC137811261	1.34386	3.08864e-06	8.56845e-05	1242.82	2184.88	1545.66	3290.26	729.104	791.141	1021.76	714.648	description "protein RGF1 INDUCIBLE TRANSCRIPTION FACTOR 1-like"	Phvul.002G140600		AT4G17900	#N/A	molecular_function	0	PLATZ transcription factor family protein
LOC137821643	1.34309	5.9742e-05	0.000939445	173.319	75.9788	128.715	69.9256	34.6276	46.6393	44.6672	50.3446	description "NAC domain-containing protein 6"	Phvul.011G024700		AT2G17040	inflorescence morphogenesis	DNA binding	GO:0006355,GO:0003677	NAC domain containing protein 36
LOC137811495	1.34112	0.00446141	0.0250906	40.1592	30.1967	60.5718	27.8199	9.61879	8.63691	30.1504	14.735	description "AAA-ATPase At2g18193-like"	Phvul.002G166100		AT2G18193	#N/A	molecular_function	GO:0005524	P-loop containing nucleoside triphosphate hydrolases superfamily protein
LOC137824572	1.3407	0.000305868	0.00333637	116.25	321.449	161.164	337.598	132.739	69.959	94.9179	72.4471	description "uncharacterized LOC137824572"	#N/A		#N/A	#N/A	#N/A	#N/A	#N/A
LOC137831634	1.33756	0.00234334	0.0155057	17.966	13.6372	29.2043	21.8048	8.65691	8.63691	7.81677	7.3675	description "uncharacterized LOC137831634"	#N/A		#N/A	#N/A	#N/A	#N/A	#N/A
LOC137837803	1.33744	0.00054311	0.00523045	35.9319	56.4971	36.7758	51.8803	31.742	13.8191	12.2835	13.5071	description "pentatricopeptide repeat-containing protein At4g35130, chloroplastic-like"	Phvul.004G135700		AT4G19191	RNA modification	RNA binding	0	Tetratricopeptide repeat (TPR)-like superfamily protein
LOC137808339	1.33565	0.000206717	0.00248228	69.7502	37.9894	34.6125	45.8652	14.4282	20.7286	25.6837	13.5071	description "salicylic acid-binding protein 2-like"	Phvul.003G248025		AT2G23620	jasmonic acid metabolic process	hydrolase activity, acting on ester bonds	0	methyl esterase 1
LOC137821899	1.33332	0.00249927	0.0162825	26.4205	29.2226	15.143	21.0529	8.65691	5.18215	13.4002	9.82333	description "expansin-A15-like"	Phvul.009G186400		AT2G03090	plant-type cell wall loosening	molecular_function	0	expansin A15
LOC137807950	1.32891	0.00884968	0.0416428	126.818	253.263	152.511	637.601	176.986	67.3679	73.7009	148.578	description "uncharacterized LOC137807950"	Phvul.003G209000		AT5G50360	negative regulation of DNA-templated transcription initiation	molecular_function	0	0
LOC137824604	1.32804	1.73831e-08	1.1792e-06	220.876	150.009	212.001	174.438	59.6365	82.0507	101.618	57.7121	description "uncharacterized LOC137824604"	Phvul.008G114100		0	#N/A	#N/A	0	0
LOC137825945	1.326	0.00378164	0.0221733	78.2047	251.315	60.5718	208.273	76.9503	73.4138	40.2005	47.8888	description "uncharacterized LOC137825945"	Phvul.008G118100		AT5G02130	meristem maintenance	molecular_function	0	Tetratricopeptide repeat (TPR)-like superfamily protein
LOC137827305	1.32373	0.00180407	0.0127266	115.193	238.651	76.7964	235.341	112.54	46.6393	46.9006	60.1679	description "short-chain dehydrogenase reductase 2a-like"	Phvul.008G089900		AT3G51680	#N/A	molecular_function	0	NAD(P)-binding Rossmann-fold superfamily protein
LOC137832738	1.32371	0.00138256	0.010467	31.7046	65.2639	31.3676	63.1586	11.5425	21.5923	29.0337	14.735	description "probable cinnamyl alcohol dehydrogenase 1"	Phvul.006G200600		AT1G72680	lignin biosynthetic process	oxidoreductase activity, acting on the CH-OH group of donors, NAD or NADP as acceptor	GO:0055114,GO:0016491,GO:0008270	cinnamyl-alcohol dehydrogenase
LOC137825747	1.31876	0.00634615	0.0325485	49.6706	50.6526	23.7961	96.2417	38.4751	18.1375	13.4002	18.4188	description "AT-hook motif nuclear-localized protein 15-like"	Phvul.008G192600		AT4G14465	defense response to bacterium	DNA-binding transcription factor activity	0	AT-hook motif nuclear-localized protein 20
LOC137821535	1.3143	0.000574446	0.00545035	71.8638	110.072	36.7758	79.7001	28.8564	31.9566	17.8669	41.7492	description "tRNA (guanine-N(7)-)-methyltransferase"	Phvul.009G104500		AT5G24840	RNA (guanine-N7)-methylation	tRNA (guanine(46)-N7)-methyltransferase activity	GO:0008176,GO:0006400	tRNA (guanine-N-7) methyltransferase
LOC137831807	1.31403	0.00272208	0.0173153	531.581	104.227	272.573	145.114	90.4166	119.189	98.2679	115.424	description "pathogenesis-related protein PR-4-like"	Phvul.006G102200	1.39476	AT3G04720	defense response to bacterium	chitin binding	GO:0008061,GO:0050832,GO:0042742	pathogenesis-related 4
LOC137820437	1.31242	0.00144828	0.0108066	46.5001	162.673	72.4699	151.129	54.8271	32.8203	35.7338	51.5725	description "cyprosin-like"	Phvul.009G220600		AT1G11910	proteolysis	aspartic-type endopeptidase activity	GO:0006629,GO:0006508,GO:0004190	aspartic proteinase A1
LOC137811056	1.30888	7.79212e-06	0.00018616	98.2843	142.217	87.6128	197.747	59.6365	48.3667	53.6007	51.5725	description "3-hydroxy-3-methylglutaryl coenzyme A reductase 1-like"	Phvul.002G118900		AT1G76490	isopentenyl diphosphate biosynthetic process, mevalonate pathway	hydroxymethylglutaryl-CoA reductase (NADPH) activity	GO:0055114,GO:0050662,GO:0015936,GO:0004420	hydroxy methylglutaryl CoA reductase 1
LOC137831924	1.30769	2.56215e-07	1.16437e-05	102.512	121.761	117.899	131.58	36.5514	40.5935	73.7009	41.7492	description "calcium-binding protein KIC-like"	Phvul.006G115300		AT2G46600	trichome branching	calcium ion binding	0	Calcium-binding EF-hand family protein
LOC137827603	1.30749	0.000568659	0.00540647	253.637	501.655	156.838	427.072	206.804	97.5971	98.2679	138.755	description "pentatricopeptide repeat-containing protein At1g80270, mitochondrial-like"	Phvul.007G280400		AT1G80270	#N/A	mRNA binding	0	PENTATRICOPEPTIDE REPEAT 596
LOC137820599	1.30718	0.00115751	0.0091943	171.205	331.19	136.287	420.305	168.329	79.4596	112.785	67.5354	description "protein STRICTOSIDINE SYNTHASE-LIKE 4-like"	Phvul.009G226600		AT3G51420	biosynthetic process	hydrolase activity	GO:0016844,GO:0009058	strictosidine synthase-like 4
LOC137807470	1.30527	0.00537262	0.0287039	27.4773	33.119	11.898	19.5491	5.77127	9.5006	10.0501	12.2792	description "cysteine-rich receptor-like protein kinase 10"	Phvul.003G158700		AT4G23180	defense response to bacterium	protein serine/threonine kinase activity	GO:0006468,GO:0004672,GO:0005975,GO:0004553	cysteine-rich RLK (RECEPTOR-like protein kinase) 10
LOC137822544	1.30319	0.0024408	0.0160422	56.0115	17.5336	48.6738	48.8727	15.3901	18.1375	24.567	11.0513	description "uncharacterized LOC137822544"	Phvul.011G048800		AT3G50800	#N/A	molecular_function	0	0
LOC137828816	1.30281	0.000173604	0.00218485	25.3637	39.9376	32.4492	42.1057	13.4663	17.2738	10.0501	15.9629	description "uncharacterized LOC137828816"	Phvul.007G085000		AT1G22750	#N/A	molecular_function	0	0
LOC137821888	1.30254	1.32261e-08	9.20723e-07	253.637	280.537	231.471	383.463	127.93	83.778	140.702	115.424	description "cathecol O-methyltransferase 1-like"	Phvul.009G258900		AT5G54160	biosynthetic process	acetylserotonin O-methyltransferase activity	GO:0046983,GO:0008171	O-methyltransferase 1
LOC137831183	1.30123	1.52893e-08	1.04864e-06	182.83	318.527	188.205	293.988	108.692	99.3245	99.3846	92.0938	description "DNA polymerase I A, chloroplastic/mitochondrial"	Phvul.006G039400		AT1G50840	double-strand break repair	DNA-directed DNA polymerase activity	GO:0008408,GO:0006139,GO:0003676,GO:0006260,GO:0003887,GO:0003677	polymerase gamma 2
LOC137831127	1.29866	0.00387646	0.022608	44.3865	93.5124	37.8574	66.918	46.1702	21.5923	15.6335	14.735	description "uncharacterized LOC137831127"	#N/A		#N/A	#N/A	#N/A	#N/A	#N/A
LOC137825550	1.29582	2.36717e-05	0.00045689	150.069	239.626	180.634	386.47	101.959	78.5959	118.368	92.0938	description "G-type lectin S-receptor-like serine/threonine-protein kinase At1g11300"	Phvul.008G126800		AT1G11300	immune response	calmodulin binding	GO:0048544,GO:0006468,GO:0004672	protein serine/threonine kinases;protein kinases;ATP binding;sugar binding;kinases;carbohydrate binding
LOC137820238	1.29353	7.91527e-08	4.37861e-06	283.228	420.806	262.838	475.193	124.082	145.1	186.486	133.843	description "vacuolar-sorting receptor 6"	Phvul.009G243800	1.56152	AT1G30900	protein targeting to vacuole	calcium ion binding	0	VACUOLAR SORTING RECEPTOR 6
LOC137828156	1.29119	6.32657e-09	5.09056e-07	282.171	346.775	294.206	513.54	130.816	157.192	139.585	160.857	description "cyanidin 3-O-galactoside 2''-O-xylosyltransferase FGGT1-like"	Phvul.011G138500		AT5G53990	#N/A	glycosyltransferase activity	GO:0016758,GO:0008152	UDP-Glycosyltransferase superfamily protein
LOC137831269	1.28977	8.36574e-05	0.00123212	174.375	397.428	202.267	490.231	128.892	119.189	149.635	120.336	description "uncharacterized LOC137831269"	Phvul.006G048400		AT4G22320	#N/A	molecular_function	0	0
LOC137827184	1.2894	0.00863109	0.040909	15.8523	25.3263	20.5512	48.8727	10.5807	7.77322	17.8669	9.82333	description "uncharacterized LOC137827184"	Phvul.011G088600		AT1G08390	DNA repair	molecular_function	0	0
LOC137824009	1.28795	0.00136953	0.01039	135.273	341.905	135.205	296.244	152.939	79.4596	52.484	87.1821	description "organelle RRM domain-containing protein 2, mitochondrial"	Phvul.011G145700		AT5G54580	mitochondrial mRNA modification	mRNA binding	GO:0003676	RNA-binding (RRM/RBD/RNP motifs) family protein
LOC137812413	1.28758	0.00189708	0.0132002	264.205	779.27	350.451	852.641	213.537	164.101	387.488	155.945	description "stress enhanced protein 2, chloroplastic"	Phvul.002G264600		AT2G21970	cellular response to high light intensity	chlorophyll binding	0	stress enhanced protein 2
LOC137826694	1.28724	0.000506833	0.00495295	56.0115	60.3934	31.3676	65.4143	29.8182	27.6381	16.7502	12.2792	description "pentatricopeptide repeat-containing protein At3g29230"	Phvul.008G039700		AT3G29230	#N/A	mRNA binding	0	Tetratricopeptide repeat (TPR)-like superfamily protein
LOC137826391	1.28666	0.000195753	0.00237964	87.7161	156.828	76.7964	145.114	70.2171	51.8215	40.2005	28.2421	description "uncharacterized LOC137826391"	Phvul.008G286800		AT5G27820	translation	5S rRNA binding	GO:0006412,GO:0005840,GO:0005622,GO:0003735	Ribosomal L18p/L5e family protein
LOC137836897	1.28139	0.00164268	0.0118343	21.1364	49.6785	31.3676	53.3841	13.4663	22.456	15.6335	12.2792	description "uncharacterized LOC137836897"	Phvul.004G028400		AT5G39785	#N/A	molecular_function	GO:0006412,GO:0005840,GO:0005622,GO:0003735	Protein of unknown function (DUF1666)
LOC137834648	1.27762	0.00422826	0.0240928	39.1024	29.2226	40.0207	18.0453	5.77127	19.0012	14.5169	12.2792	description "hexose carrier protein HEX6-like"	Phvul.005G009300		AT5G61520	monosaccharide transmembrane transport	carbohydrate transmembrane transporter activity	GO:0055085,GO:0016021	Major facilitator superfamily protein
LOC137821282	1.2745	2.97551e-19	2.5139e-16	679.536	664.328	660.882	795.498	242.393	333.385	312.671	268.914	description "high mobility group B protein 9"	Phvul.009G020700		AT1G76110	karyogamy	DNA binding	GO:0003677	HMG (high mobility group) box protein with ARID/BRIGHT DNA-binding domain
LOC137811020	1.2704	2.52798e-05	0.000479955	165.921	277.615	115.735	251.131	101.959	62.1858	90.4512	82.2704	description "uncharacterized LOC137811020"	Phvul.002G115200		AT2G17580	mitochondrial mRNA polyadenylation	molecular_function	GO:0016779,GO:0006396,GO:0003723	Polynucleotide adenylyltransferase family protein
LOC137832103	1.26979	0.000107994	0.00150811	80.3184	71.1084	50.8371	71.4294	46.1702	21.5923	26.8003	18.4188	description "protein NONRESPONDING TO OXYLIPINS 2, mitochondrial"	Phvul.011G045300		AT4G39300	biological_process	molecular_function	0	0
LOC137830072	1.26914	0.000883072	0.00753612	65.5229	91.5642	31.3676	66.1661	33.6658	32.8203	21.2169	17.1908	description "pentatricopeptide repeat-containing protein At1g09190"	Phvul.007G200500		AT1G09190	response to abscisic acid	#N/A	0	Tetratricopeptide repeat (TPR)-like superfamily protein
LOC137814208	1.26889	0.000144065	0.00190045	347.694	623.416	335.308	578.202	322.229	189.148	150.752	119.108	description "preprotein translocase subunit SCY2, chloroplastic"	Phvul.001G150500		AT2G31530	chloroplast organization	protein transmembrane transporter activity	GO:0016020,GO:0015031	SecY protein transport family protein
LOC137826704	1.26847	0.000131306	0.00177368	31.7046	55.523	37.8574	59.3992	22.1232	21.5923	15.6335	17.1908	description "protein RADIALIS-like 4"	Phvul.008G192200		AT1G75250	regulation of DNA-templated transcription	DNA-binding transcription factor activity	0	RAD-like 6
LOC137805603	1.26782	0.000824172	0.00713502	52.841	28.2485	68.1433	36.8425	22.1232	12.9554	17.8669	24.5583	description "uncharacterized LOC137805603"	Phvul.003G151400		0	#N/A	#N/A	0	0
LOC137819355	1.26738	1.03106e-05	0.000234283	70.807	112.02	62.7351	104.512	34.6276	37.1387	46.9006	27.0142	description "glutathione S-transferase 2-like"	Phvul.010G084100		AT2G02380	glutathione metabolic process	glutathione transferase activity	GO:0005515	glutathione S-transferase (class zeta) 2
LOC137835018	1.26674	0.000375641	0.00390712	321.274	261.055	285.553	746.625	116.387	172.738	223.336	159.629	description "glutathione S-transferase 3-like"	Phvul.005G053900		AT1G17180	2,4,6-trinitrotoluene catabolic process	glutathione transferase activity	GO:0005515	glutathione S-transferase TAU 25
LOC137824734	1.2641	0.00175023	0.0124451	26.4205	66.238	33.5308	59.3992	17.3138	12.9554	21.2169	27.0142	description "endoribonuclease Dicer homolog 2-like"	Phvul.008G129500		AT3G03300	defense response to virus	protein binding	GO:0016787,GO:0005524,GO:0003677,GO:0005515,GO:0016891,GO:0006396,GO:0004525,GO:0003723	dicer-like 2
LOC137814671	1.26284	0.00122724	0.00960661	198.682	555.23	387.227	901.514	263.555	168.42	246.787	173.136	description "probable glutamate carboxypeptidase AMP1"	Phvul.001G199600		AT3G54720	embryo development ending in seed dormancy	carboxypeptidase activity	0	Peptidase M28 family protein
LOC137810736	1.2623	9.07414e-06	0.000210826	1980.48	802.648	1108.68	995.5	511.719	461.211	405.355	659.391	description "expansin-A10-like"	Phvul.002G083600		AT2G03090	plant-type cell wall loosening	molecular_function	0	expansin A15
LOC137827230	1.26081	2.58843e-07	1.17344e-05	162.75	234.755	137.368	257.898	98.1116	76.8685	81.5177	74.9029	description "fimbrin-5"	Phvul.008G287800		AT5G35700	actin cytoskeleton organization	actin filament binding	GO:0005515	fimbrin-like protein 2
LOC137831082	1.2597	6.31113e-05	0.000981631	273.717	442.236	178.471	367.673	190.452	120.917	91.5678	124.02	description "WD-40 repeat-containing protein MSI2-like"	Phvul.011G035800		AT2G16780	chromatin remodeling	histone binding	GO:0005515	Transducin family protein / WD-40 repeat family protein
LOC137818306	1.25593	8.01179e-05	0.0011961	475.569	542.567	465.105	503.013	112.54	221.969	356.221	141.21	description "chaperone protein dnaJ 8, chloroplastic"	Phvul.010G162600		AT1G80920	response to light stimulus	molecular_function	0	Chaperone DnaJ-domain superfamily protein
LOC137806217	1.25557	0.00125918	0.00977627	39.1024	26.3004	51.9187	33.0831	18.2757	22.456	12.2835	8.59542	description "phosphate transporter PHO1 homolog 1"	Phvul.003G024600		AT1G68740	cellular response to phosphate starvation	inositol hexakisphosphate binding	GO:0016021	EXS (ERD1/XPR1/SYG1) family protein
LOC137809395	1.25462	2.43922e-05	0.000467359	64.4661	44.808	45.4289	48.8727	26.9326	21.5923	22.3336	13.5071	description "pentatricopeptide repeat-containing protein At4g21065-like"	Phvul.002G180700		AT4G21065	RNA modification	RNA binding	0	Tetratricopeptide repeat (TPR)-like superfamily protein
LOC137824313	1.25338	0.00351369	0.0209727	25.3637	23.3781	20.5512	20.301	3.84751	8.63691	12.2835	13.5071	description "beta-galactosidase 8"	Phvul.011G077600		AT2G28470	galactose catabolic process	beta-galactosidase activity	GO:0005975,GO:0004553,GO:0030246	beta-galactosidase 8
LOC137829695	1.25305	4.91939e-05	0.000815645	42.2728	46.7562	70.3066	55.6397	29.8182	22.456	22.3336	14.735	description "probable aspartic proteinase GIP2"	Phvul.007G170900		AT1G03220	cellular response to hypoxia	aspartic-type endopeptidase activity	GO:0006508,GO:0004190	Eukaryotic aspartyl protease family protein
LOC137808406	1.25172	0.00506922	0.0276067	16.9091	22.404	27.041	21.8048	15.3901	5.18215	6.70009	9.82333	description "uncharacterized LOC137808406"	Phvul.003G255700		AT5G66440	#N/A	molecular_function	0	0
LOC137813488	1.25063	8.11589e-05	0.0012068	142.671	161.699	179.552	113.535	33.6658	50.0941	97.1512	71.2192	description "rust resistance kinase Lr10-like"	Phvul.001G068500		AT1G66910	phosphorylation	ATP binding	GO:0006468,GO:0004672	Protein kinase superfamily protein
LOC137814390	1.24933	9.56954e-05	0.00137139	833.832	1543.93	782.026	1451.9	760.846	472.439	396.422	309.435	description "protein SLOW GREEN 1, chloroplastic-like"	Phvul.001G171200		AT3G53560	biological_process	molecular_function	GO:0005515	Tetratricopeptide repeat (TPR)-like superfamily protein
LOC137835230	1.2487	0.00276009	0.0175211	24.3069	44.808	24.8777	25.5642	19.2376	7.77322	12.2835	11.0513	description "protein TIC 20-IV, chloroplastic-like"	Phvul.005G079300		AT4G03320	protein import into chloroplast stroma	molecular_function	0	translocon at the inner envelope membrane of chloroplasts 20-IV
LOC137829696	1.24702	0.000973369	0.00810574	80.3184	168.517	138.45	234.589	93.3022	42.3209	82.6344	44.205	description "uncharacterized LOC137829696"	Phvul.007G170400	0.478824	AT1G03210	biosynthetic process	catalytic activity	GO:0009058,GO:0003824	Phenazine biosynthesis PhzC/PhzF protein
LOC137810065	1.2464	0.00331911	0.0200495	20.0796	27.2745	27.041	28.5717	8.65691	7.77322	20.1003	7.3675	description "probable protein phosphatase 2C 63"	Phvul.002G013700		AT4G33920	regulation of intracellular signal transduction	[pyruvate dehydrogenase (acetyl-transferring)]-phosphatase activity	GO:0003824,GO:0006470,GO:0004722	Protein phosphatase 2C family protein
LOC137819170	1.24616	0.000138979	0.00184647	179.66	129.554	89.7761	104.512	75.9884	60.4584	43.5506	30.6979	description "protein TRIGALACTOSYLDIACYLGLYCEROL 4, chloroplastic"	Phvul.010G041600		AT2G44640	acylglycerol transport	phosphatidic acid binding	0	0
LOC137830367	1.2447	0.00106488	0.0086281	49.6706	102.279	44.3472	98.4973	47.1321	25.9107	25.6837	25.7863	description "uncharacterized LOC137830367"	Phvul.007G231500		AT4G13330	#N/A	#N/A	0	S-adenosyl-L-methionine-dependent methyltransferases superfamily protein
LOC137826557	1.24116	0.00200718	0.0137768	21.1364	60.3934	38.939	65.4143	20.1995	23.3197	15.6335	19.6467	description "beta-1,3-galactosyltransferase 7-like"	Phvul.008G168500		AT1G77810	#N/A	beta-1,3-galactosyltransferase activity	GO:0016020,GO:0008378,GO:0006486	Galactosyltransferase family protein
LOC137823810	1.24105	7.11947e-16	3.55186e-13	736.604	1126.05	943.19	1051.14	433.807	417.163	397.538	383.11	description "ABC transporter C family member 3-like"	Phvul.008G142000		AT3G13080	transmembrane transport	ABC-type glutathione S-conjugate transporter activity	GO:0055085,GO:0042626,GO:0016021,GO:0006810,GO:0005524,GO:0016887	multidrug resistance-associated protein 3
LOC137806560	1.24053	9.88237e-10	1.05565e-07	3483.28	4453.53	3255.74	5342.16	1923.76	1751.57	2012.26	1310.19	description "uncharacterized LOC137806560"	Phvul.003G061900		AT1G10657	positive regulation of chlorophyll biosynthetic process	molecular_function	0	Plant protein 1589 of unknown function
LOC137821794	1.23763	3.39938e-06	9.2918e-05	872.934	1086.11	713.882	890.987	559.813	418.027	297.037	234.532	description "NO-associated protein 1, chloroplastic/mitochondrial"	Phvul.011G015300		AT3G47450	leaf development	GTPase activity	GO:0005525	P-loop containing nucleoside triphosphate hydrolases superfamily protein
LOC137823412	1.23613	2.73367e-10	3.48018e-08	418.501	381.842	364.513	514.291	138.511	209.877	211.053	153.49	description "abscisic-aldehyde oxidase-like"	Phvul.008G209900		AT2G27150	abscisic acid biosynthetic process	abscisic aldehyde oxidase activity	GO:0051536,GO:0009055,GO:0055114,GO:0046872,GO:0016491	abscisic aldehyde oxidase 3
LOC137806513	1.23605	0.00156928	0.0114475	50.7274	75.0047	31.3676	51.8803	29.8182	16.4101	30.1504	12.2792	description "negative regulator of systemic acquired resistance SNI1"	Phvul.003G056900		AT4G18470	chromatin remodeling	protein binding	0	negative regulator of systemic acquired resistance (SNI1)
LOC137806929	1.23546	2.07946e-06	6.224e-05	174.375	202.61	200.103	252.634	134.663	84.6417	67.0009	65.0796	description "uncharacterized LOC137806929"	Phvul.003G098300		AT4G15520	RNA methylation	RNA binding	GO:0008173,GO:0006396,GO:0003723	tRNA/rRNA methyltransferase (SpoU) family protein
LOC137831644	1.23475	9.71432e-06	0.000222639	63.4092	99.3569	103.837	72.1813	32.7039	28.5018	33.5004	50.3446	description "protein REVEILLE 2-like"	Phvul.006G086700		AT5G17300	auxin biosynthetic process	DNA binding	0	Homeodomain-like superfamily protein
LOC137824662	1.23292	0.000823569	0.00713312	83.4888	150.009	70.3066	163.912	72.1409	47.503	27.917	51.5725	description "CLAVATA3/ESR (CLE)-related protein TDIF"	Phvul.008G124100		AT4G13195	axillary shoot meristem initiation	receptor serine/threonine kinase binding	0	CLAVATA3/ESR-RELATED 44
LOC137828664	1.23261	0.000801096	0.00698351	123.648	235.729	83.2863	221.807	105.807	54.4125	61.4175	61.3958	description "pentatricopeptide repeat-containing protein At3g23020-like"	Phvul.007G135000		AT3G23020	chloroplast disassembly	mRNA binding	0	Tetratricopeptide repeat (TPR)-like superfamily protein
LOC137837546	1.23206	0.0024566	0.0161061	85.6025	26.3004	81.123	51.8803	20.1995	34.5476	27.917	20.8746	description "receptor-like protein EIX1"	Phvul.004G099900		AT2G34930	defense response to fungus	molecular_function	GO:0005515	disease resistance family protein / LRR family protein
LOC137811782	1.23144	3.55102e-10	4.40018e-08	338.183	191.895	284.471	274.439	120.235	117.462	116.135	109.285	description "polygalacturonase inhibitor 2"	Phvul.002G201800	0.633009	AT5G06860	signal transduction	polygalacturonase inhibitor activity	0	polygalacturonase inhibiting protein 1
LOC137820371	1.22944	1.20391e-06	4.0465e-05	291.683	250.341	189.287	163.912	125.044	90.6876	69.2342	95.7775	description "large ribosomal subunit protein uL16-like"	Phvul.009G042100		AT1G26910	developmental process	structural constituent of ribosome	GO:0006412,GO:0005840,GO:0003735	Ribosomal protein L16p/L10e family protein
LOC137823387	1.2289	0.00499495	0.0273637	1750.1	2558.93	1396.4	6465.49	1971.85	998.427	1006.13	1216.87	description "chaperone protein ClpB3, chloroplastic-like"	Phvul.008G035600		AT5G15450	cellular response to heat	ATP hydrolysis activity	GO:0016887,GO:0005524,GO:0019538	casein lytic proteinase B3
LOC137814031	1.22876	2.68713e-06	7.60207e-05	266.319	423.728	218.491	301.507	175.062	133.872	97.1512	109.285	description "ABC transporter G family member 15-like"	Phvul.001G130900		AT3G21090	defense response to virus	ABC-type transporter activity	GO:0016887,GO:0005524,GO:0016020	ABC-2 type transporter family protein
LOC137827891	1.22864	0.000973871	0.00810629	41.216	62.3416	25.9594	55.6397	19.2376	12.9554	23.4503	24.5583	description "pentatricopeptide repeat-containing protein At1g71060, mitochondrial"	Phvul.007G037500		AT1G71060	#N/A	molecular_function	0	Tetratricopeptide repeat (TPR)-like superfamily protein
LOC137829859	1.22811	0.000167217	0.00213319	179.66	353.594	182.797	408.275	170.253	110.552	108.318	90.8658	description "uncharacterized LOC137829859"	Phvul.007G182600		AT5G27395	#N/A	molecular_function	0	Mitochondrial inner membrane translocase complex, subunit Tim44-related protein
LOC137823417	1.22576	0.00162742	0.0117514	84.5457	147.087	53.0004	98.4973	52.9033	49.2304	42.4339	18.4188	description "putative tRNA pseudouridine synthase"	Phvul.008G250100		AT2G30320	mRNA pseudouridine synthesis	pseudouridine synthase activity	GO:0009982,GO:0009451,GO:0003723,GO:0001522	Pseudouridine synthase family protein
LOC137838024	1.2246	3.65664e-08	2.26553e-06	115.193	142.217	114.654	169.175	65.4078	50.9578	68.1175	47.8888	description "aspartyl protease APCB1"	Phvul.004G159200		AT1G49050	defense response to fungus	aspartic-type endopeptidase activity	GO:0006508,GO:0004190	Eukaryotic aspartyl protease family protein
LOC137828033	1.22251	6.24686e-17	4.00381e-14	1769.12	1522.5	1584.6	1425.58	809.902	721.182	587.374	578.349	description "tetratricopeptide repeat domain-containing protein PYG7, chloroplastic"	Phvul.007G090400	-0.458143	AT1G22700	photosystem I assembly	protein binding	0	Tetratricopeptide repeat (TPR)-like superfamily protein
LOC137835684	1.2224	3.60193e-05	0.000633988	273.717	120.787	189.287	116.543	71.179	74.2774	80.401	73.675	description "uncharacterized LOC137835684"	Phvul.005G129900	0.629462	AT4G02860	biosynthetic process	isomerase activity	GO:0009058,GO:0003824	Phenazine biosynthesis PhzC/PhzF protein
LOC137807403	1.22015	0.00195996	0.0135187	563.285	1354.96	341.798	1214.3	503.063	287.609	307.087	394.161	description "putative glycine-rich cell wall structural protein 1"	Phvul.003G152200		0	#N/A	#N/A	0	0
LOC137807126	1.21877	0.00226948	0.0151437	259.978	178.258	329.9	158.648	101.959	49.2304	180.902	66.3075	description "pectinesterase/pectinesterase inhibitor PPE8B-like"	Phvul.003G126500		AT3G43270	cell wall modification	pectinesterase activity	GO:0004857,GO:0042545,GO:0030599,GO:0005618	Plant invertase/pectin methylesterase inhibitor superfamily
LOC137812375	1.21834	0.00125831	0.00977627	50.7274	84.7456	31.3676	74.4369	28.8564	16.4101	32.3837	27.0142	description "pentatricopeptide repeat-containing protein At4g02750-like"	Phvul.002G261100		AT4G02750	acquisition of seed longevity	RNA binding	0	Tetratricopeptide repeat (TPR)-like superfamily protein
LOC137812189	1.21632	0.00104006	0.00847501	20.0796	38.9635	34.6125	43.6095	19.2376	12.0917	13.4002	14.735	description "alpha,alpha-trehalose-phosphate synthase [UDP-forming] 1-like"	Phvul.002G243600		AT1G78580	cell division	alpha,alpha-trehalose-phosphate synthase (UDP-forming) activity	GO:0005992,GO:0003824	trehalose-6-phosphate synthase
LOC137823198	1.21606	1.82059e-11	3.35042e-09	607.672	708.162	608.963	785.723	379.942	273.79	282.52	229.62	description "uncharacterized LOC137823198"	Phvul.009G051300		AT5G53080	chloroplast organization	protein binding	0	Tetratricopeptide repeat (TPR)-like superfamily protein
LOC137813327	1.21557	0.00280884	0.0177216	25.3637	41.8858	20.5512	50.3765	19.2376	13.8191	15.6335	11.0513	description "pentatricopeptide repeat-containing protein At4g21065-like"	Phvul.001G051800		AT4G21065	RNA modification	RNA binding	0	Tetratricopeptide repeat (TPR)-like superfamily protein
LOC137813556	1.21534	0.000876591	0.00749125	70.807	29.2226	53.0004	34.5869	17.3138	19.0012	23.4503	20.8746	description "LEAF RUST 10 DISEASE-RESISTANCE LOCUS RECEPTOR-LIKE PROTEIN KINASE-like 2.4"	Phvul.001G075600		AT5G38260	#N/A	kinase activity	GO:0030247,GO:0006468,GO:0004672	Protein kinase superfamily protein
LOC137837515	1.2127	0.00325386	0.0197904	31.7046	81.8234	28.1226	63.1586	24.047	25.9107	22.3336	15.9629	description "protein WHAT'S THIS FACTOR 1, chloroplastic"	Phvul.004G085600		AT1G71850	biological_process	RNA binding	0	Ubiquitin carboxyl-terminal hydrolase family protein
LOC137835190	1.21085	0.000409365	0.0041899	105.682	202.61	86.5312	237.597	52.9033	70.8227	79.2844	71.2192	description "D-amino-acid transaminase, chloroplastic-like"	Phvul.005G074400		AT5G57850	4-aminobenzoate biosynthetic process	4-amino-4-deoxychorismate lyase activity	GO:0008152,GO:0003824	D-aminoacid aminotransferase-like PLP-dependent enzymes superfamily protein
LOC137810226	1.2069	0.000449493	0.00452585	213.478	386.713	162.246	354.139	190.452	112.28	84.8678	95.7775	description "uncharacterized LOC137810226"	Phvul.002G030700		AT1G63810	rRNA processing	molecular_function	0	0
LOC137814602	1.20549	0.000111709	0.00155067	58.1251	64.2898	40.0207	69.1737	36.5514	21.5923	18.9836	23.3304	description "small RNA-binding protein 11, chloroplastic"	Phvul.001G192800		AT5G06210	positive regulation of response to salt stress	mRNA binding	GO:0003676	RNA binding (RRM/RBD/RNP motifs) family protein
LOC137808355	1.20535	8.51196e-13	2.08173e-10	490.365	368.205	409.942	430.832	186.604	162.374	231.153	157.173	description "wall-associated receptor kinase-like 14"	Phvul.003G249300		AT2G23450	cell surface receptor signaling pathway	kinase activity	GO:0030247,GO:0006468,GO:0005524,GO:0004672	Protein kinase superfamily protein
LOC137837979	1.2044	0.00181731	0.0128046	66.5797	157.802	49.7554	100.753	55.789	30.2292	41.3172	35.6096	description "uncharacterized LOC137837979"	Phvul.004G153600		AT3G18240	mitochondrial translation	structural constituent of ribosome	0	Ribosomal protein S24/S35, mitochondrial
LOC137808353	1.20322	0.000437942	0.0044384	61.2956	42.8599	25.9594	52.6322	18.2757	22.456	17.8669	20.8746	description "uncharacterized LOC137808353"	#N/A		#N/A	#N/A	#N/A	#N/A	#N/A
LOC137837864	1.20279	0.00821477	0.0394339	219.819	218.196	320.165	142.859	58.6746	58.731	216.636	57.7121	description "cuscuta receptor 1-like"	Phvul.004G142700		AT1G74170	signal transduction	molecular_function	GO:0005515	receptor like protein 13
LOC137811030	1.20228	0.00142122	0.0106523	68.6933	121.761	47.5922	150.378	48.0939	42.3209	48.0173	30.6979	description "pentatricopeptide repeat-containing protein At4g13650-like"	Phvul.002G116300		AT4G13650	RNA modification	zinc ion binding	0	Pentatricopeptide repeat (PPR) superfamily protein
LOC137832030	1.19936	0.00123735	0.00966737	90.8866	178.258	100.593	191.731	101.959	56.1399	49.134	36.8375	description "nuclear intron maturase 2, mitochondrial"	Phvul.006G128900		AT5G46920	Group II intron splicing	molecular_function	GO:0006397	Intron maturase, type II family protein
LOC137823165	1.19895	1.51458e-05	0.000320268	99.3411	130.528	61.6535	78.9482	39.437	38.0024	42.4339	41.7492	description "ethylene-responsive transcription factor RAP2-3-like"	Phvul.009G251600		AT3G16770	ethylene-activated signaling pathway	DNA binding	GO:0006355,GO:0003700	ethylene-responsive element binding protein
LOC137816549	1.19853	0.00201554	0.0138089	45.4433	88.642	40.0207	101.505	43.2845	22.456	29.0337	25.7863	description "mitochondrial outer membrane protein porin 2-like"	Phvul.001G027200		AT5G67500	monoatomic anion transmembrane transport	voltage-gated monoatomic anion channel activity	GO:0055085,GO:0005741	voltage dependent anion channel 2
LOC137812339	1.19806	0.00215953	0.0145961	40.1592	28.2485	72.4699	35.3387	13.4663	23.3197	22.3336	17.1908	description "uncharacterized LOC137812339"	Phvul.002G257500		AT1G23850	#N/A	molecular_function	0	0
LOC137832042	1.19717	8.44999e-08	4.63304e-06	535.808	302.941	339.635	319.552	129.854	176.193	177.552	169.453	description "peroxidase E5-like"	Phvul.006G129700		AT2G38380	response to oxidative stress	peroxidase activity	GO:0055114,GO:0020037,GO:0006979,GO:0004601	Peroxidase superfamily protein
LOC137815304	1.1966	7.54628e-15	2.98431e-12	4637.33	4254.81	4865.22	3880.49	2141.14	1710.97	2281.38	1560.68	description "selenium-binding protein 2-like"	Phvul.001G265900		AT4G14040	polar nucleus fusion	selenium binding	GO:0008430	selenium-binding protein 2
LOC137807713	1.19462	0.000307961	0.00335526	884.559	1944.28	785.271	1909.8	859.92	543.262	520.373	489.939	description "glycine-rich RNA-binding protein blt801-like"	Phvul.003G184700		AT5G61030	cytidine to uridine editing	ATP binding	GO:0003676	glycine-rich RNA-binding protein 3
LOC137832438	1.19444	2.54615e-07	1.15994e-05	155.353	150.009	156.838	126.317	40.3989	82.9144	69.2342	63.8517	description "heat shock 70 kDa protein-like"	Phvul.006G170300		AT1G16030	protein folding	ATP hydrolysis activity	0	heat shock protein 70B
LOC137806404	1.19011	0.00198728	0.0136683	27.4773	60.3934	32.4492	63.9105	17.3138	19.0012	27.917	17.1908	description "2-hydroxy-palmitic acid dioxygenase MPO1-like"	Phvul.003G045500		AT1G18720	abscisic acid-activated signaling pathway	fatty acid alpha-dioxygenase activity	0	Protein of unknown function (DUF962)
LOC137825786	1.18928	4.93803e-05	0.000817303	636.206	1033.51	523.514	757.903	486.711	330.794	269.12	206.29	description "tRNase Z TRZ2, chloroplastic"	Phvul.008G215900		AT2G04530	tRNA 3'-end processing	3'-tRNA processing endoribonuclease activity	0	Metallo-hydrolase/oxidoreductase superfamily protein
LOC137827077	1.18876	4.5325e-05	0.000761025	189.171	313.656	143.858	290.229	140.434	97.5971	89.3345	83.4983	description "pentatricopeptide repeat-containing protein At4g04790, mitochondrial-like"	Phvul.011G140050		AT4G04790	biological_process	molecular_function	0	Tetratricopeptide repeat (TPR)-like superfamily protein
LOC137823784	1.18665	2.42381e-06	7.06134e-05	473.456	628.286	458.615	940.612	325.115	252.198	292.57	229.62	description "purple acid phosphatase 18-like"	Phvul.008G266300		AT3G20500	dephosphorylation	acid phosphatase activity	GO:0016787	purple acid phosphatase 18
LOC137811443	1.18525	0.000264039	0.00297836	75.0343	41.8858	86.5312	74.4369	22.1232	27.6381	44.6672	28.2421	description "protein LURP-one-related 17-like"	Phvul.002G160600		AT5G41590	#N/A	molecular_function	0	Protein of unknown function (DUF567)
LOC137827519	1.1849	0.00221725	0.0148834	90.8866	124.683	65.98	53.3841	17.3138	53.5489	37.9672	38.0654	description "phosphate transporter PHO1-like"	Phvul.007G275300		AT3G23430	cellular response to phosphate starvation	inositol hexakisphosphate binding	GO:0016021	phosphate 1
LOC137830034	1.18422	0.00446596	0.0251009	45.4433	158.776	91.9394	196.243	71.179	52.6852	52.484	40.5213	description "serine/arginine-rich splicing factor SR30-like"	Phvul.007G197400		AT1G09140	regulation of alternative mRNA splicing, via spliceosome	mRNA binding	GO:0003676	SERINE-ARGININE PROTEIN 30
LOC137820045	1.1795	0.00348839	0.0208284	151.125	219.17	103.837	142.107	81.7597	60.4584	23.4503	106.829	description "growth-regulating factor 1-like"	Phvul.009G228000		AT3G13960	DNA-templated transcription	ATP binding	GO:0006355,GO:0005634,GO:0005524,GO:0032502,GO:0006351	growth-regulating factor 5
LOC137827304	1.17831	0.00408668	0.0235459	738.718	1163.06	695.494	2087.24	761.808	239.242	637.625	432.227	description "uncharacterized LOC137827304"	Phvul.008G089700		AT3G08840	#N/A	ATP binding	GO:0008716,GO:0005737	D-alanine--D-alanine ligase family
LOC137806138	1.1762	0.00836948	0.0399598	49.6706	142.217	50.8371	142.859	55.789	26.7744	31.2671	57.7121	description "histidine kinase 4-like"	Phvul.003G015500		AT2G01830	carbohydrate homeostasis	cytokinin receptor activity	GO:0007165,GO:0000155,GO:0000160	CHASE domain containing histidine kinase protein
LOC137818871	1.17565	3.99461e-05	0.000687481	138.444	168.517	178.471	226.318	126.006	60.4584	67.0009	61.3958	description "auxin-responsive protein IAA27-like"	Phvul.010G147200		AT4G29080	regulation of DNA-templated transcription	DNA-binding transcription factor activity	GO:0006355,GO:0005634	phytochrome-associated protein 2
LOC137818799	1.17546	1.2228e-06	4.06586e-05	59.182	75.0047	60.5718	72.1813	29.8182	29.3655	35.7338	23.3304	description "NAC domain-containing protein 69-like"	Phvul.010G121100		AT1G33060	regulation of DNA-templated transcription	DNA binding	GO:0006355,GO:0003677	NAC 014
LOC137835916	1.17443	0.00159824	0.0115996	113.08	292.226	110.327	245.867	122.159	81.187	73.7009	60.1679	description "MMS19 nucleotide excision repair protein homolog"	Phvul.005G166100		AT5G48120	protein maturation	molecular_function	0	ARM repeat superfamily protein
LOC137831229	1.17292	0.00580495	0.0304477	89.8298	165.595	90.8577	317.297	83.6834	57.0036	101.618	52.8004	description "protein translation factor SUI1 homolog 2-like"	Phvul.006G043900		AT5G54940	cellular response to hypoxia	RNA binding	GO:0006413,GO:0003743	Translation initiation factor SUI1 family protein
LOC137821685	1.17208	0.00337082	0.0202696	65.5229	94.4865	36.7758	146.618	45.2083	39.7298	33.5004	34.3817	description "uncharacterized LOC137821685"	#N/A		#N/A	#N/A	#N/A	#N/A	#N/A
LOC137821904	1.1711	0.00201406	0.0138087	110.966	42.8599	109.246	54.8878	39.437	44.0483	23.4503	33.1538	description "blue copper protein-like"	Phvul.009G033500		AT1G72230	#N/A	electron transfer activity	GO:0009055	Cupredoxin superfamily protein
LOC137824479	1.16975	0.00233316	0.0154549	265.262	451.003	223.899	818.054	260.669	156.328	165.269	200.15	description "uncharacterized LOC137824479"	Phvul.008G238800		AT5G16550	lipid droplet formation	protein binding	0	0
LOC137837520	1.16911	0.00860683	0.04081	10559.8	1993.96	8233.44	2806.05	2036.3	2660.17	3163.56	2631.43	description "extensin-1-like"	Phvul.004G098301		0	#N/A	#N/A	GO:0009664,GO:0005199	0
LOC137827582	1.16675	1.90346e-12	4.26261e-10	1829.36	1976.42	1545.66	2484.99	992.659	826.553	877.711	794.462	description "protein LIKE EARLY STARVATION, chloroplastic"	Phvul.007G279100		AT3G55760	regulation of starch metabolic process	starch binding	0	0
LOC137820109	1.16635	6.61442e-07	2.49492e-05	794.729	483.147	402.37	537.6	312.611	235.788	216.636	222.253	description "large ribosomal subunit protein uL3"	Phvul.011G214700		AT1G61580	defense response to bacterium	RNA binding	GO:0006412,GO:0005840,GO:0005622,GO:0003735	R-protein L3 B
LOC137837880	1.16554	0.000187404	0.00229919	88.7729	152.932	70.3066	111.279	62.5221	38.0024	34.6171	54.0283	description "pentatricopeptide repeat-containing protein At1g20230"	Phvul.004G144300		AT1G20230	RNA modification	zinc ion binding	0	Pentatricopeptide repeat (PPR) superfamily protein
LOC137812158	1.16502	0.00678589	0.0341893	42.2728	19.4818	33.5308	28.5717	19.2376	12.9554	5.5834	17.1908	description "probable WRKY transcription factor 65"	Phvul.002G240900		AT1G29280	regulation of DNA-templated transcription	DNA-binding transcription factor activity	GO:0043565,GO:0006355,GO:0003700	WRKY DNA-binding protein 65
LOC137823598	1.1627	6.79644e-05	0.00104661	441.751	691.602	358.023	683.466	365.514	216.786	214.403	174.364	description "elongation factor G-1, mitochondrial"	Phvul.008G157300		AT1G45332	mitochondrial translational elongation	ATP binding	GO:0005525	Translation elongation factor EFG/EF2 protein
LOC137837342	1.16233	0.00363292	0.0214979	35.9319	24.3522	29.2043	42.1057	11.5425	22.456	16.7502	7.3675	description "uncharacterized oxidoreductase At4g09670-like"	Phvul.004G087400		AT4G09670	biological_process	nucleotide binding	GO:0016491	Oxidoreductase family protein
LOC137828607	1.16191	0.00663263	0.0336006	114.137	149.035	61.6535	166.167	104.845	41.4572	32.3837	40.5213	description "uncharacterized LOC137828607"	Phvul.007G141300		AT3G52170	biological_process	DNA binding	0	DNA binding
LOC137820854	1.16014	0.000400986	0.004119	603.445	1261.44	480.248	1039.11	541.538	373.978	328.304	270.142	description "NAP1-related protein 1-like"	Phvul.009G188000		AT1G18800	cell differentiation	chromatin binding	GO:0006334,GO:0005634	NAP1-related protein 2
LOC137810493	1.15999	3.59973e-17	2.56868e-14	516.785	471.458	420.758	539.856	235.66	236.651	204.353	194.011	description "isovaleryl-CoA dehydrogenase, mitochondrial"	Phvul.011G073500		AT3G45300	alternative respiration	3-methylbutanoyl-CoA dehydrogenase activity	GO:0055114,GO:0003995,GO:0050660,GO:0016627,GO:0008152	isovaleryl-CoA-dehydrogenase
LOC137835917	1.15966	0.00800448	0.0386842	17.966	34.0931	17.3062	40.602	14.4282	8.63691	12.2835	14.735	description "histidine-containing phosphotransfer protein 4"	Phvul.005G166200		AT3G16360	cytokinin-activated signaling pathway	histidine phosphotransfer kinase activity	GO:0004871,GO:0000160	HPT phosphotransmitter 4
LOC137820867	1.1593	0.00438643	0.0247437	442.808	151.958	371.002	131.58	80.7978	163.238	139.585	106.829	description "sulfate transporter 1.3-like"	Phvul.009G028500		AT1G22150	transmembrane transport	sulfate transmembrane transporter activity	GO:0016021,GO:0015116,GO:0008272,GO:0055085,GO:0016020,GO:0008271	sulfate transporter 1;3
LOC137824284	1.15571	7.15327e-05	0.0010934	4155.42	3270.99	5944.69	2786.5	2708.65	1642.74	1663.85	1235.28	description "superoxide dismutase [Cu-Zn], chloroplastic"	Phvul.011G086300		AT2G28190	cellular response to light intensity	copper ion binding	GO:0055114,GO:0046872,GO:0006801,GO:0071486,GO:0034599,GO:0009507	copper/zinc superoxide dismutase 2
LOC137807299	1.15548	8.59474e-10	9.34213e-08	293.796	388.661	286.635	445.118	176.024	153.737	142.935	163.313	description "U-box domain-containing protein 44-like"	Phvul.003G138252		AT1G76390	#N/A	ubiquitin-protein transferase activity	GO:0016567,GO:0004842	ARM repeat superfamily protein
LOC137821998	1.15523	0.0111441	0.0495367	14.7955	16.5595	19.4695	18.7972	10.5807	9.5006	3.35004	7.3675	description "uncharacterized LOC137821998"	Phvul.009G190731		AT5G07810	DNA repair	ATP-dependent chromatin remodeler activity	GO:0016787,GO:0005524,GO:0003677,GO:0004519,GO:0003676	SNF2 domain-containing protein / helicase domain-containing protein / HNH endonuclease domain-containing protein
LOC137813456	1.15489	8.70839e-10	9.41063e-08	228.273	190.921	229.308	157.896	77.9122	97.5971	98.2679	87.1821	description "uncharacterized LOC137813456"	Phvul.001G064700		AT1G31130	#N/A	molecular_function	0	0
LOC137825789	1.15477	0.00117159	0.00927441	176.489	276.641	135.205	393.989	158.71	107.098	100.501	74.9029	description "phosphoribosylaminoimidazole-succinocarboxamide synthase, chloroplastic"	Phvul.008G178500		AT3G21110	'de novo' IMP biosynthetic process	phosphoribosylaminoimidazolesuccinocarboxamide synthase activity	0	purin 7
LOC137806498	1.15396	2.04656e-06	6.14531e-05	741.888	626.338	506.207	613.541	411.684	272.926	186.486	245.583	description "protein PLASTID REDOX INSENSITIVE 2, chloroplastic-like"	Phvul.003G055100		AT1G10522	regulation of gene expression	DNA binding	0	0
LOC137837991	1.15338	0.000277601	0.00308229	1577.83	2111.82	1142.21	2563.94	1072.49	437.028	1028.46	788.323	description "LEAF RUST 10 DISEASE-RESISTANCE LOCUS RECEPTOR-LIKE PROTEIN KINASE-like 2.5"	Phvul.004G155000		AT1G66980	cellular defense response	glycerophosphodiester phosphodiesterase activity	GO:0006468,GO:0005524,GO:0004672	suppressor of npr1-1 constitutive 4
LOC137823814	1.15169	1.62104e-06	5.15048e-05	240.955	205.532	209.838	218.048	133.701	92.415	109.435	56.4842	description "desiccation protectant protein Lea14 homolog"	Phvul.008G057900		AT1G01470	defense response to fungus	molecular_function	0	Late embryogenesis abundant protein
LOC137825886	1.15054	6.1472e-11	9.68289e-09	488.251	676.017	481.33	724.82	292.411	264.29	261.303	250.495	description "uncharacterized LOC137825886"	Phvul.011G154600		AT1G11200	#N/A	transmembrane transporter activity	0	Protein of unknown function (DUF300)
LOC137818965	1.14922	4.12609e-06	0.000109873	164.864	263.004	231.471	279.702	77.9122	86.3691	137.352	124.02	description "disease resistance protein RUN1-like"	Phvul.010G024100		AT5G36930	defense response	ADP binding	GO:0007165,GO:0005515,GO:0043531	Disease resistance protein (TIR-NBS-LRR class) family
LOC137816508	1.14864	0.00255644	0.0165403	23.2501	35.0672	19.4695	27.8199	9.61879	14.6828	13.4002	9.82333	description "transcription factor ALC-like"	Phvul.001G023200		AT4G36930	carpel development	DNA-binding transcription factor activity	GO:0046983	basic helix-loop-helix (bHLH) DNA-binding superfamily protein
LOC137816279	1.14583	8.68932e-06	0.000203411	292.739	354.568	282.308	517.299	186.604	129.554	209.936	128.931	description "putative 12-oxophytodienoate reductase 11"	Phvul.001G000800		AT1G76680	cellular response to hypoxia	12-oxophytodienoate reductase activity	GO:0055114,GO:0016491,GO:0010181	12-oxophytodienoate reductase 1
LOC137835440	1.14561	0.000727164	0.00649173	407.933	197.74	222.818	116.543	105.807	117.462	94.9179	108.057	description "protein E6-like"	Phvul.005G100800		AT1G03820	biological_process	molecular_function	0	0
LOC137828648	1.1417	0.00479691	0.02652	20.0796	26.3004	15.143	23.3085	11.5425	10.3643	7.81677	8.59542	description "zinc finger protein GIS3"	Phvul.007G029500		AT1G68360	cytokinin-activated signaling pathway	DNA-binding transcription factor activity	0	C2H2 and C2HC zinc fingers superfamily protein
LOC137823468	1.14168	0.00183291	0.01289	89.8298	143.191	58.4086	157.896	73.1028	53.5489	43.5506	33.1538	description "pentatricopeptide repeat-containing protein At1g71210, mitochondrial"	Phvul.008G205300		AT1G71210	#N/A	mRNA binding	0	Pentatricopeptide repeat (PPR) superfamily protein
LOC137827463	1.14117	0.00215005	0.0145426	406.876	972.139	292.043	793.994	409.76	231.469	257.953	218.569	description "rRNA biogenesis protein RRP5"	Phvul.007G270000		AT3G11964	embryo sac development	nucleic acid binding	GO:0006397,GO:0005634,GO:0003676	RNA binding;RNA binding
LOC137835428	1.13903	0.000238633	0.00275666	292.739	560.1	263.92	473.689	271.25	168.42	151.869	130.159	description "prohibitin-1, mitochondrial-like"	Phvul.005G099600		AT1G03860	mitochondrion organization	protein binding	GO:0016020	prohibitin 2
LOC137811602	1.13818	0.00848504	0.0403767	107.796	254.237	68.1433	207.521	119.273	58.731	62.5341	49.1167	description "uncharacterized LOC137811602"	Phvul.002G179700		AT4G30150	ribosome biogenesis	molecular_function	0	0
LOC137811898	1.13688	0.000367026	0.00383684	196.569	279.563	210.92	184.213	56.7508	98.4608	166.385	74.9029	description "gamma-glutamyl peptidase 5-like"	Phvul.002G214100		AT2G23970	biological_process	molecular_function	0	Class I glutamine amidotransferase-like superfamily protein
LOC137835497	1.13683	7.06712e-09	5.54247e-07	112.023	137.346	144.94	118.046	71.179	53.5489	56.9507	50.3446	description "coumaroyl-CoA:anthocyanidin 3-O-glucoside-6''-O-coumaroyltransferase 1-like"	Phvul.005G108750		AT1G03940	#N/A	molecular_function	GO:0016747	HXXXD-type acyl-transferase family protein
LOC137836855	1.13178	6.02067e-06	0.000151281	91.9434	75.9788	78.9597	56.3916	29.8182	35.4113	32.3837	40.5213	description "AAA-ATPase ASD, mitochondrial-like"	Phvul.004G024700	2.43573	AT5G40010	fruit development	ATP hydrolysis activity	GO:0005524	AAA-ATPase 1
LOC137823695	1.13154	0.00107127	0.00866481	383.626	874.731	301.778	752.64	368.4	253.062	227.803	206.29	description "uncharacterized protein At3g06530"	Phvul.008G266400		AT3G06530	maturation of SSU-rRNA from tricistronic rRNA transcript (SSU-rRNA, 5.8S rRNA, LSU-rRNA)	protein binding	0	ARM repeat superfamily protein
LOC137807530	1.13132	0.000108167	0.00150939	208.194	204.558	319.084	138.347	75.0265	98.4608	137.352	85.9542	description "G-type lectin S-receptor-like serine/threonine-protein kinase LECRK1"	Phvul.003G164800		AT5G60900	#N/A	calmodulin binding	GO:0048544,GO:0006468,GO:0005524,GO:0004672	receptor-like protein kinase 1
LOC137835678	1.13082	1.86115e-14	6.28966e-12	12726.2	9111.62	10934.3	11155.8	5228.77	4413.46	5911.71	4506.45	description "uncharacterized LOC137835678"	Phvul.005G129200		AT5G22860	#N/A	dipeptidyl-peptidase activity	GO:0008236,GO:0006508	Serine carboxypeptidase S28 family protein
LOC137829535	1.13072	0.000184697	0.00228017	2346.14	981.88	1504.56	872.19	504.024	761.776	675.592	663.075	description "peroxidase 12-like"	Phvul.007G082700	0.781563	AT1G71695	response to stress	peroxidase activity	GO:0055114,GO:0020037,GO:0006979,GO:0004601	Peroxidase superfamily protein
LOC137806196	1.13046	7.58104e-05	0.001143	331.842	564.971	235.797	532.337	239.508	167.556	182.019	171.908	description "DNA gyrase subunit A, chloroplastic/mitochondrial"	Phvul.003G022300		AT3G10690	DNA topological change	ATP binding	GO:0006265,GO:0005694,GO:0005524,GO:0003916,GO:0003677,GO:0003918	DNA GYRASE A
LOC137832076	1.12885	1.77902e-06	5.52029e-05	10960.3	21689	13600.5	20134.1	6420.54	7377.65	9535.34	7023.68	description "ferric reduction oxidase 7, chloroplastic-like"	Phvul.006G133600		AT5G49740	photosynthetic electron transport chain	ferric-chelate reductase activity	GO:0055114,GO:0016491	ferric reduction oxidase 7
LOC137807111	1.12853	0.00233111	0.0154518	36.9887	35.0672	21.6328	37.5944	20.1995	18.1375	11.1668	9.82333	description "cyprosin-like"	Phvul.003G125000		AT1G11910	proteolysis	aspartic-type endopeptidase activity	GO:0006629,GO:0006508,GO:0004190	aspartic proteinase A1
LOC137821407	1.1279	0.00131013	0.0100625	46.5001	27.2745	48.6738	36.8425	10.5807	22.456	21.2169	18.4188	description "EIN3-binding F-box protein 1-like"	Phvul.009G207300		AT2G25490	negative regulation of ethylene-activated signaling pathway	protein binding	GO:0005515	EIN3-binding F box protein 1
LOC137826274	1.12602	0.00194096	0.0134064	23.2501	40.9117	32.4492	42.8576	12.5044	12.9554	23.4503	15.9629	description "uncharacterized LOC137826274"	Phvul.008G078400		AT3G05975	biological_process	molecular_function	0	Late embryogenesis abundant (LEA) hydroxyproline-rich glycoprotein family
LOC137828408	1.12524	7.31186e-05	0.00111489	91.9434	105.201	104.919	54.1359	43.2845	31.9566	40.2005	47.8888	description "membrane-associated kinase regulator 5"	Phvul.007G075800		AT5G52870	regulation of cell differentiation	molecular_function	0	0
LOC137807261	1.12512	3.8525e-07	1.63859e-05	1501.74	1890.7	1329.34	1672.2	1068.65	679.725	624.225	557.474	description "protein CHLOROPLAST IMPORT APPARATUS 2-like"	Phvul.003G141200		AT5G57180	protein targeting to chloroplast	protein binding	GO:0005515	chloroplast import apparatus 2
LOC137828851	1.12358	0.00368342	0.0217483	31.7046	63.3157	30.2859	48.1208	24.047	15.5464	27.917	12.2792	description "serine/threonine-protein kinase Aurora-3-like"	Phvul.007G107300		AT2G45490	mitotic spindle organization	histone H2AS1 kinase activity	GO:0007049,GO:0004672,GO:0032465,GO:0007059,GO:0000278,GO:0000226	ataurora3
LOC137808128	1.12314	0.00140018	0.0105536	153.239	256.185	89.7761	193.987	121.197	75.1411	62.5341	58.94	description "uncharacterized LOC137808128"	Phvul.003G225400		AT4G17610	RNA methylation	RNA binding	GO:0008173,GO:0006396,GO:0003723	tRNA/rRNA methyltransferase (SpoU) family protein
LOC137820905	1.12131	5.73376e-07	2.25273e-05	554.831	896.161	496.473	687.978	383.79	304.019	246.787	276.281	description "AT-hook motif nuclear-localized protein 10"	Phvul.009G008300		AT2G33620	#N/A	DNA-binding transcription factor activity	0	AT hook motif DNA-binding family protein
LOC137837371	1.12085	6.7397e-06	0.000164613	1908.62	2765.43	1614.89	2509.8	1459.17	993.245	839.744	752.713	description "multiple organellar RNA editing factor 2, chloroplastic-like"	Phvul.004G088594	-0.432537	AT2G33430	endonucleolytic cleavage of tetracistronic rRNA transcript (SSU-rRNA, LSU-rRNA, 4.5S-rRNA, 5S-rRNA)	protein binding	0	differentiation and greening-like 1
LOC137808153	1.12	0.00226518	0.0151286	50.7274	101.305	43.2656	69.1737	44.2464	23.3197	21.2169	33.1538	description "pentatricopeptide repeat-containing protein At3g29230-like"	Phvul.003G227900		AT3G29230	#N/A	mRNA binding	0	Tetratricopeptide repeat (TPR)-like superfamily protein
LOC137831290	1.11952	0.000198516	0.0024085	485.081	314.63	418.595	217.296	118.311	207.286	211.053	122.792	description "glycerophosphodiester phosphodiesterase GDPDL4-like"	Phvul.006G050600	1.37634	AT5G55480	guard cell morphogenesis	glycerophosphodiester phosphodiesterase activity	GO:0008081,GO:0006629,GO:0008889	SHV3-like 1
LOC137806449	1.11858	0.000218119	0.00260216	218.762	413.013	176.307	351.884	183.719	114.871	109.435	126.475	description "uncharacterized LOC137806449"	Phvul.003G050000		AT2G31740	#N/A	S-adenosylmethionine-dependent methyltransferase activity	GO:0008168,GO:0008152	S-adenosyl-L-methionine-dependent methyltransferases superfamily protein
LOC137818392	1.11782	0.00217291	0.014651	34.8751	67.212	31.3676	60.151	26.9326	26.7744	15.6335	19.6467	description "uncharacterized LOC137818392"	Phvul.010G060600		AT4G14615	mitochondrial cytochrome c oxidase assembly	molecular_function	GO:0033617,GO:0005739	0
LOC137813880	1.11699	2.59383e-05	0.000489954	265.262	261.055	197.94	228.574	162.558	108.825	63.6508	103.145	description "protein sym-1"	Phvul.001G116800		AT5G19750	biological_process	molecular_function	GO:0016021	Peroxisomal membrane 22 kDa (Mpv17/PMP22) family protein
LOC137816333	1.11572	0.00709072	0.0353244	408.99	236.703	436.983	213.536	244.317	67.3679	197.653	88.41	description "snakin-2-like"	Phvul.001G006300		AT1G75750	response to abscisic acid	molecular_function	0	GAST1 protein homolog 1
LOC137814810	1.1147	0.00853138	0.0405557	238.841	742.255	454.289	1294.75	341.467	246.152	407.589	266.458	description "galactinol synthase 1"	Phvul.001G215300		AT2G47180	galactose metabolic process	glycosyltransferase activity	GO:0016757	galactinol synthase 1
LOC137807741	1.11404	0.00130067	0.00999817	73.9775	128.58	88.6945	110.528	77.9122	31.0929	46.9006	29.47	description "probable LRR receptor-like serine/threonine-protein kinase At1g74360"	Phvul.003G187200		AT1G74360	defense response to nematode	ATP binding	GO:0005515,GO:0006468,GO:0005524,GO:0004672	Leucine-rich repeat protein kinase family protein
LOC137820616	1.11268	0.00100086	0.00825698	917.32	1259.5	743.087	1262.42	859.92	451.711	331.654	289.788	description "pentatricopeptide repeat-containing protein At3g49240, mitochondrial"	Phvul.009G052600		AT3G49240	embryo development ending in seed dormancy	ATP binding	0	Pentatricopeptide repeat (PPR) superfamily protein
LOC137812590	1.10995	7.36081e-05	0.0011196	333.955	285.408	191.45	251.882	183.719	107.098	78.1677	122.792	description "peptidyl-prolyl cis-trans isomerase CYP19-3"	Phvul.002G284200		AT3G56070	protein folding	cyclosporin A binding	GO:0006457,GO:0003755,GO:0000413	rotamase cyclophilin 2
LOC137807077	1.10981	2.04845e-10	2.64407e-08	232.501	282.485	243.369	241.356	149.091	105.37	110.551	97.0054	description "pentatricopeptide repeat-containing protein At5g66520-like"	Phvul.003G121400		AT5G66520	chloroplast RNA modification	mRNA binding	0	Tetratricopeptide repeat (TPR)-like superfamily protein
LOC137808174	1.10971	3.56737e-14	1.12384e-11	2775.21	2586.2	2197.89	2221.08	1306.23	1245.44	960.346	1016.72	description "pentatricopeptide repeat-containing protein At5g46580, chloroplastic"	Phvul.003G229500		AT5G46580	chloroplast rRNA processing	deoxyribonuclease I activity	0	pentatricopeptide (PPR) repeat-containing protein
LOC137831646	1.1096	3.50404e-05	0.00062085	144.784	257.159	130.878	166.167	63.484	76.8685	79.2844	105.601	description "PH, RCC1 and FYVE domains-containing protein 1"	Phvul.006G086811		AT1G65920	#N/A	molecular_function	0	Regulator of chromosome condensation (RCC1) family with FYVE zinc finger domain
LOC137817301	1.10603	3.64015e-09	3.19148e-07	418.501	550.359	383.982	639.105	234.698	240.97	234.503	216.113	description "low-specificity L-threonine aldolase 1-like"	Phvul.L002060		AT1G08630	glycine biosynthetic process	L-allo-threonine aldolase activity	GO:0030170,GO:0009058	threonine aldolase 1
LOC137806912	1.10583	0.00571204	0.0300935	60.2388	113.968	31.3676	101.505	45.2083	33.684	35.7338	28.2421	description "pentatricopeptide repeat-containing protein At4g22760"	Phvul.003G102300		AT4G22760	RNA modification	RNA binding	0	Tetratricopeptide repeat (TPR)-like superfamily protein
LOC137832226	1.10558	0.00260806	0.016797	87.7161	94.4865	96.2659	196.995	75.0265	38.8661	35.7338	72.4471	description "uncharacterized LOC137832226"	Phvul.006G149620		AT1G62050	#N/A	molecular_function	0	Ankyrin repeat family protein
LOC137816570	1.10455	0.00716992	0.035652	45.4433	123.709	50.8371	154.889	47.1321	43.1846	36.8505	47.8888	description "uncharacterized LOC137816570"	Phvul.010G067500		AT5G01800	lipid metabolic process	molecular_function	0	saposin B domain-containing protein
LOC137807854	1.10106	6.98039e-09	5.49765e-07	3917.63	2298.85	2986.41	3654.93	1727.53	1608.19	1346.72	1310.19	description "aldehyde dehydrogenase family 2 member B4, mitochondrial-like"	Phvul.003G199100		AT3G48000	#N/A	aldehyde dehydrogenase (NAD+) activity	GO:0055114,GO:0016491,GO:0008152	aldehyde dehydrogenase 2B4
LOC137806348	1.10068	0.002918	0.0182554	29.591	56.4971	28.1226	62.4067	24.047	19.0012	17.8669	22.1025	description "protein BIG GRAIN 1-like E"	Phvul.003G039500		AT1G69160	auxin transport	molecular_function	0	0
LOC137810483	1.09971	0.00292026	0.0182634	38.0455	67.212	67.0617	112.031	41.3608	33.684	36.8505	20.8746	description "ethylene-responsive transcription factor ERF039-like"	Phvul.002G056800		AT4G16750	regulation of DNA-templated transcription	DNA-binding transcription factor activity	GO:0006355,GO:0003700	Integrase-type DNA-binding superfamily protein
LOC137835912	1.0994	1.26644e-08	8.91641e-07	377.285	292.226	274.737	287.221	110.616	128.69	163.035	174.364	description "auxin-responsive protein IAA26-like"	Phvul.005G165600		AT1G51950	regulation of DNA-templated transcription	DNA-binding transcription factor activity	GO:0006355,GO:0005634	indole-3-acetic acid inducible 18
LOC137816597	1.09653	0.00293973	0.0183538	28.5342	42.8599	21.6328	50.3765	17.3138	16.4101	15.6335	18.4188	description "homeobox-leucine zipper protein HAT22-like"	Phvul.001G032150		AT4G37790	abscisic acid-activated signaling pathway	DNA-binding transcription factor activity	GO:0043565,GO:0006355,GO:0003700,GO:0003677	Homeobox-leucine zipper protein family
LOC137811263	1.09621	0.000176144	0.00220026	3882.76	7995.31	4193.52	9673.04	3317.52	2568.62	3400.29	2756.67	description "uncharacterized LOC137811263"	Phvul.002G141000		0	#N/A	#N/A	0	0
LOC137807774	1.0956	0.00347345	0.0207725	115.193	258.133	142.776	239.852	147.167	91.5513	60.3008	54.0283	description "NAP1-related protein 2-like"	Phvul.003G190800		AT1G18800	cell differentiation	chromatin binding	GO:0006334,GO:0005634	NAP1-related protein 2
LOC137821956	1.09475	0.0012249	0.00959429	62.3524	72.0825	33.5308	64.6624	37.5133	18.1375	26.8003	27.0142	description "PLASMODESMATA CALLOSE-BINDING PROTEIN 3-like"	Phvul.009G192000		AT1G18650	#N/A	(1->3)-beta-D-glucan binding	0	plasmodesmata callose-binding protein 3
LOC137832765	1.0944	0.000219131	0.00260487	415.331	638.027	300.696	548.878	331.848	196.058	150.752	212.43	description "H/ACA ribonucleoprotein complex subunit 4"	Phvul.006G203800		AT3G57150	box H/ACA sno(s)RNA 3'-end processing	pseudouridine synthase activity	GO:0003723,GO:0006396	homologue of NAP57
LOC137820691	1.09391	0.00138604	0.0104732	240.955	488.992	207.675	651.135	201.995	175.329	176.436	191.555	description "ACT domain-containing protein ACR3-like"	Phvul.009G133100		AT1G76990	#N/A	amino acid binding	GO:0016597,GO:0008152	ACT domain repeat 3
LOC137814643	1.0936	0.00410163	0.0236011	35.9319	90.5901	43.2656	90.9785	23.0851	32.8203	27.917	39.2933	description "nuclear transcription factor Y subunit A-10-like"	Phvul.001G196800		AT5G06510	regulation of DNA-templated transcription	DNA-binding transcription factor activity	GO:0006355,GO:0003700	nuclear factor Y, subunit A10
LOC137808240	1.09345	0.00179467	0.0126787	250.467	430.547	205.512	370.681	248.165	144.236	90.4512	105.601	description "ribonuclease III domain-containing protein RNC1, chloroplastic-like"	Phvul.003G236900		AT4G37510	regulation of gene expression	double-stranded RNA binding	0	Ribonuclease III family protein
LOC137834709	1.09301	4.17185e-05	0.000711849	761.968	399.376	513.779	643.616	167.367	282.427	349.521	288.56	description "carboxylesterase 15-like"	Phvul.005G016400	1.68483	AT1G68620	cellular response to hypoxia	carboxylesterase activity	GO:0016787,GO:0008152	alpha/beta-Hydrolases superfamily protein
LOC137819448	1.09288	0.000107375	0.00150216	2159.08	4095.06	2108.12	5101.56	1690.02	1470	1639.29	1514.02	description "protein translation factor SUI1 homolog"	Phvul.011G138900		AT4G27130	translational initiation	mRNA binding	GO:0006413,GO:0003743	Translation initiation factor SUI1 family protein
LOC137812060	1.09238	0.000421733	0.00429051	67.6365	74.0307	109.246	60.151	46.1702	31.9566	44.6672	22.1025	description "squamosa promoter-binding protein 1"	Phvul.002G230300		AT3G60030	regulation of DNA-templated transcription	DNA-binding transcription activator activity	GO:0005634,GO:0003677	squamosa promoter-binding protein-like 12
LOC137811198	1.0895	1.80549e-05	0.000367163	104.625	86.6938	77.8781	66.918	32.7039	47.503	45.7839	30.6979	description "disease resistance protein RPM1-like"	Phvul.002G133600		AT3G07040	defense response	nucleotide binding	GO:0043531	NB-ARC domain-containing disease resistance protein
LOC137823711	1.08793	0.00431275	0.0244319	39.1024	38.9635	16.2246	41.3538	18.2757	16.4101	14.5169	14.735	description "vacuolar cation/proton exchanger 3-like"	Phvul.008G261500		AT2G38170	calcium ion transmembrane transport	calcium ion transmembrane transporter activity	GO:0055085,GO:0016021	cation exchanger 1
LOC137826614	1.08775	0.000216174	0.00258061	467.115	684.784	366.676	629.33	402.065	214.195	213.286	180.504	description "uncharacterized LOC137826614"	Phvul.008G233300		AT2G39670	rRNA base methylation	RNA methyltransferase activity	GO:0051536,GO:0003824,GO:0008173,GO:0006364,GO:0005737	Radical SAM superfamily protein
LOC137830909	1.08748	5.32797e-16	2.75086e-13	846.513	762.711	826.373	910.536	378.98	405.071	463.423	326.626	description "DCD domain-containing protein NRP-A-like"	Phvul.006G001100		AT5G42050	cellular response to hypoxia	protein binding	0	DCD (Development and Cell Death) domain protein
LOC137814130	1.08635	0.00726425	0.0360343	15.8523	37.0153	25.9594	31.5793	11.5425	14.6828	8.93345	17.1908	description "uncharacterized LOC137814130"	Phvul.001G141600		AT5G06800	regulation of DNA-templated transcription	DNA binding	0	myb-like HTH transcriptional regulator family protein
LOC137826567	1.08607	0.0111076	0.0494624	31.7046	24.3522	37.8574	22.5566	13.4663	6.04584	22.3336	13.5071	description "phenolic glucoside malonyltransferase 1-like"	Phvul.008G032200	0.96532	AT5G39090	#N/A	molecular_function	GO:0016747	HXXXD-type acyl-transferase family protein
LOC137808524	1.08498	5.78789e-06	0.000146766	505.16	655.561	290.961	473.689	218.346	196.058	251.253	243.128	description "endochitinase-like"	Phvul.003G268600		AT3G12500	defense response to fungus	chitinase activity	GO:0016998,GO:0006032,GO:0004568	basic chitinase
LOC137812091	1.08465	6.06037e-05	0.000950327	686.933	1226.38	753.903	1609.04	527.11	470.712	575.091	444.506	description "uncharacterized LOC137812091"	Phvul.002G234500		AT5G19860	#N/A	molecular_function	0	Protein of unknown function, DUF538
LOC137816281	1.08443	9.11301e-08	4.95274e-06	275.83	310.734	202.267	345.869	128.892	158.919	119.485	127.703	description "catalase-3"	Phvul.001G001000	0.534637	AT4G35090	cell redox homeostasis	catalase activity	GO:0055114,GO:0020037,GO:0004096,GO:0006979	catalase 2
LOC137818184	1.08419	0.00246523	0.0161399	331.842	152.932	339.635	278.95	150.053	103.643	65.8842	201.378	description "stem 31 kDa glycoprotein-like"	Phvul.010G144200		AT4G25150	#N/A	acid phosphatase activity	GO:0003993	HAD superfamily, subfamily IIIB acid phosphatase
LOC137835819	1.08358	0.000219373	0.00260487	64.4661	42.8599	64.8984	58.6473	17.3138	25.9107	34.6171	31.9258	description "uncharacterized LOC137835819"	Phvul.005G155700		AT2G43540	#N/A	molecular_function	0	0
LOC137835000	1.08353	0.000101491	0.00143453	11878.7	10823.1	9519.51	16427.3	8514.55	6385.27	4428.76	3626.04	description "ruBisCO large subunit-binding protein subunit beta, chloroplastic"	Phvul.005G051700		AT3G13470	#N/A	ATP-dependent protein folding chaperone	GO:0005524	TCP-1/cpn60 chaperonin family protein
LOC137823170	1.08266	0.00290896	0.0182111	308.592	111.046	237.961	140.603	57.7127	111.416	126.185	81.0425	description "ethylene-responsive transcription factor RAP2-1-like"	Phvul.009G066980		AT1G46768	positive regulation of DNA-templated transcription	DNA-binding transcription factor activity	GO:0006355,GO:0003700	related to AP2 1
LOC137821731	1.08134	2.22879e-05	0.00043424	3237.04	3519.38	2890.14	6022.62	2158.46	1561.55	2206.56	1479.64	description "protein DETOXIFICATION 40-like"	Phvul.011G104200		AT3G21690	xenobiotic detoxification by transmembrane export across the plasma membrane	transmembrane transporter activity	GO:0055085,GO:0016020,GO:0015297,GO:0015238,GO:0006855	MATE efflux family protein
LOC137831679	1.08108	0.000660206	0.00606625	41.216	31.1708	37.8574	32.3312	19.2376	12.0917	15.6335	20.8746	description "respiratory burst oxidase homolog protein B"	Phvul.006G090200		AT1G09090	defense response	NAD(P)H oxidase H2O2-forming activity	GO:0055114,GO:0016491,GO:0050664,GO:0004601,GO:0016174	respiratory burst oxidase homolog B
LOC137822102	1.08063	0.00467319	0.0259595	19.0228	31.1708	34.6125	24.0604	9.61879	12.9554	17.8669	11.0513	description "dynein regulatory complex protein 10"	Phvul.011G043200		AT5G66440	#N/A	molecular_function	0	0
LOC137813023	1.08032	0.000349868	0.00370541	68.6933	127.605	72.4699	142.107	50.0177	57.0036	46.9006	40.5213	description "uncharacterized LOC137813023"	Phvul.002G328104		AT5G22850	#N/A	#N/A	GO:0006508,GO:0004190	Eukaryotic aspartyl protease family protein
LOC137826373	1.07991	0.00019687	0.00239165	46.5001	37.9894	56.2453	51.8803	20.1995	30.2292	18.9836	20.8746	description "uncharacterized LOC137826373"	Phvul.008G106000		0	#N/A	#N/A	0	0
LOC137811062	1.07768	0.0065551	0.0333533	582.308	1360.8	555.963	2104.53	427.074	543.262	703.509	508.358	description "protein PIN-LIKES 3-like"	Phvul.002G119300		AT1G76520	endoplasmic reticulum to cytosol auxin transport	molecular_function	GO:0055085,GO:0016021	Auxin efflux carrier family protein
LOC137837943	1.0765	2.63782e-06	7.51981e-05	313.876	343.853	318.002	356.395	220.27	139.918	99.3846	171.908	description "auxin efflux carrier component 1-like"	Phvul.004G150600		AT1G73590	adventitious root development	auxin efflux transmembrane transporter activity	GO:0055085,GO:0016021	Auxin efflux carrier family protein
LOC137814263	1.0759	0.00905035	0.0423296	19.0228	19.4818	16.2246	16.5415	9.61879	7.77322	8.93345	7.3675	description "F-box/LRR-repeat protein 17-like"	Phvul.001G156800		AT3G54650	DNA damage checkpoint signaling	protein binding	GO:0005515	RNI-like superfamily protein
LOC137826178	1.07376	0.000338018	0.00359836	57.0683	84.7456	44.3472	77.4445	37.5133	25.047	26.8003	36.8375	description "uncharacterized LOC137826178"	Phvul.008G107900		AT3G09080	biological_process	molecular_function	GO:0005515	Transducin/WD40 repeat-like superfamily protein
LOC137807955	1.07364	0.000369018	0.00385334	504.103	765.633	325.574	566.924	384.751	247.879	186.486	207.518	description "nucleolar protein 56-like"	Phvul.003G209500		AT1G56110	#N/A	snoRNA binding	0	homolog of nucleolar protein NOP56
LOC137810788	1.07197	0.00742596	0.0366214	94.057	260.081	72.4699	233.085	96.1879	70.8227	74.8176	72.4471	description "pentatricopeptide repeat-containing protein At2g02750"	Phvul.002G089500		AT2G02750	RNA modification	RNA binding	0	Pentatricopeptide repeat (PPR) superfamily protein
LOC137814496	1.06653	0.0102903	0.0466726	397.365	125.657	301.778	232.333	57.7127	144.236	203.236	99.4613	description "UDP-glycosyltransferase 73C1-like"	Phvul.001G182400		AT2G36760	biological_process	glycosyltransferase activity	GO:0016758,GO:0008152	UDP-glucosyl transferase 73C2
LOC137821057	1.06575	2.25552e-06	6.66545e-05	1109.66	776.348	830.699	1158.66	637.726	430.118	336.121	446.962	description "aldehyde dehydrogenase family 7 member A1"	Phvul.009G226700		AT1G54100	aldehyde metabolic process	aldehyde dehydrogenase (NAD+) activity	GO:0055114,GO:0016491,GO:0008152	aldehyde dehydrogenase 7B4
LOC137836808	1.06538	0.000192619	0.00234768	71.8638	155.854	90.8577	109.776	55.789	41.4572	61.4175	46.6608	description "uncharacterized LOC137836808"	#N/A		#N/A	#N/A	#N/A	#N/A	#N/A
LOC137807336	1.06486	0.00107535	0.00869402	94.057	133.45	47.5922	111.279	54.8271	38.8661	41.3172	50.3446	description "ribulose-1,5 bisphosphate carboxylase/oxygenase large subunit N-methyltransferase, chloroplastic"	Phvul.003G146300		AT2G18850	#N/A	protein-lysine N-methyltransferase activity	GO:0005515	SET domain-containing protein
LOC137830564	1.06486	0.00797154	0.0385952	158.523	409.117	175.226	305.267	201.033	147.691	69.2342	82.2704	description "uncharacterized LOC137830564"	Phvul.007G252200		AT4G23540	#N/A	#N/A	0	ARM repeat superfamily protein
LOC137812539	1.06463	0.0040897	0.023551	117.307	116.891	72.4699	46.6171	32.7039	45.7756	29.0337	61.3958	description "patellin-3-like"	Phvul.002G278300		AT4G09160	cellular response to auxin stimulus	molecular_function	0	SEC14 cytosolic factor family protein / phosphoglyceride transfer family protein
LOC137831244	1.06222	1.18508e-10	1.70753e-08	365.66	286.382	311.512	259.401	150.053	146.828	164.152	122.792	description "GDSL esterase/lipase At5g55050-like"	Phvul.006G045800	1.23562	AT5G55050	#N/A	lipase activity	GO:0016788	GDSL-like Lipase/Acylhydrolase superfamily protein
LOC137826528	1.06218	0.00115118	0.00915966	51.7842	46.7562	42.184	69.9256	15.3901	35.4113	26.8003	23.3304	description "uncharacterized LOC137826528"	#N/A		#N/A	#N/A	#N/A	#N/A	#N/A
LOC137825189	1.06065	1.27998e-09	1.29072e-07	129.989	142.217	125.47	124.062	61.5602	65.6405	70.3509	51.5725	description "uncharacterized LOC137825189"	Phvul.008G048600		0	#N/A	#N/A	0	0
LOC137814853	1.06065	3.10649e-06	8.60511e-05	1940.32	2291.05	1362.87	2109.05	1257.18	871.464	668.892	895.151	description "peptidyl-prolyl cis-trans isomerase, chloroplastic"	Phvul.001G219400		AT3G62030	cysteine biosynthetic process	cyclosporin A binding	GO:0006457,GO:0003755,GO:0000413	rotamase CYP 4
LOC137810877	1.05934	0.00485731	0.0267663	36.9887	17.5336	25.9594	33.835	14.4282	14.6828	14.5169	11.0513	description "cytochrome P450 89A2-like"	Phvul.002G097100		AT1G64940	#N/A	oxidoreductase activity, acting on paired donors, with incorporation or reduction of molecular oxygen, NAD(P)H as one donor, and incorporation of one atom of oxygen	GO:0055114,GO:0020037,GO:0016705,GO:0005506	cytochrome P450, family 87, subfamily A, polypeptide 6
LOC137813022	1.0582	0.000108853	0.00151668	201.853	311.708	181.715	287.221	157.748	138.191	81.5177	93.3217	description "pentatricopeptide repeat-containing protein At4g02750-like"	Phvul.002G328100		AT4G02750	acquisition of seed longevity	RNA binding	0	Tetratricopeptide repeat (TPR)-like superfamily protein
LOC137827820	1.05805	0.00123256	0.00963803	142.671	84.7456	134.123	75.1888	42.3227	32.8203	70.3509	65.0796	description "UDP-glycosyltransferase 84B2-like"	Phvul.007G039400	0.609601	AT2G23260	regulation of auxin metabolic process	abscisic acid glucosyltransferase activity	GO:0016758,GO:0008152	UDP-glucosyl transferase 84B1
LOC137806811	1.05765	0.0094256	0.043548	23.2501	26.3004	17.3062	21.0529	7.69503	9.5006	16.7502	8.59542	description "glucan endo-1,3-beta-glucosidase 5-like"	Phvul.003G088600		AT4G17180	carbohydrate metabolic process	glucan endo-1,3-beta-D-glucosidase activity	GO:0005975,GO:0004553	O-Glycosyl hydrolases family 17 protein
LOC137835059	1.05453	2.25503e-07	1.05312e-05	691.161	982.854	810.148	1046.63	405.913	368.796	571.741	354.868	description "probable BOI-related E3 ubiquitin-protein ligase 3"	Phvul.005G057600		AT3G12920	regulation of programmed cell death	ubiquitin-protein transferase activity	0	SBP (S-ribonuclease binding protein) family protein
LOC137827822	1.0537	4.77065e-06	0.000125303	146.898	140.269	130.878	100.753	58.6746	62.1858	82.6344	45.4329	description "uncharacterized LOC137827822"	Phvul.007G019100		AT4G35110	#N/A	molecular_function	0	Arabidopsis phospholipase-like protein (PEARLI 4) family
LOC137821798	1.05362	0.0104109	0.047128	107.796	45.7821	81.123	30.8274	25.0088	29.3655	41.3172	31.9258	description "probable serine/threonine-protein kinase PIX13"	Phvul.009G011400		AT1G76360	phosphorylation	ATP binding	GO:0006468,GO:0004672	Protein kinase superfamily protein
LOC137831398	1.05117	0.00348638	0.0208254	147.955	323.397	128.715	303.011	164.481	101.052	91.5678	78.5867	description "H/ACA ribonucleoprotein complex subunit 2-like protein"	Phvul.006G060900		AT5G08180	rRNA pseudouridine synthesis	box H/ACA snoRNA binding	0	Ribosomal protein L7Ae/L30e/S12e/Gadd45 family protein
LOC137818661	1.0493	0.000170389	0.00216326	45.4433	40.9117	54.082	50.3765	21.1613	25.047	16.7502	29.47	description "soluble inorganic pyrophosphatase 1"	Phvul.010G120800		AT1G01050	cell wall biogenesis	inorganic diphosphate phosphatase activity	GO:0006796,GO:0005737,GO:0004427,GO:0000287	pyrophosphorylase 1
LOC137813625	1.04895	0.00367549	0.0217159	48.6138	33.119	40.0207	23.3085	17.3138	22.456	16.7502	12.2792	description "uncharacterized LOC137813625"	#N/A		#N/A	#N/A	#N/A	#N/A	#N/A
LOC137825592	1.04758	8.05282e-05	0.0012003	342.41	264.952	405.615	281.958	84.6453	182.239	185.369	174.364	description "receptor-like protein 9DC3"	Phvul.008G273600		AT1G45616	signal transduction	molecular_function	GO:0005515	receptor like protein 6
LOC137827138	1.04737	0.00642643	0.0328515	47.5569	35.0672	54.082	31.5793	12.5044	21.5923	33.5004	13.5071	description "serine/threonine-protein phosphatase 7 long form homolog"	Phvul.008G167500		0	#N/A	#N/A	0	0
LOC137835645	1.04708	3.17941e-05	0.000573187	81.3752	77.927	90.8577	127.069	47.1321	35.4113	49.134	52.8004	description "stress-response A/B barrel domain-containing protein At5g22580"	Phvul.005G126400		AT5G22580	#N/A	molecular_function	0	Stress responsive A/B Barrel Domain
LOC137830758	1.0469	0.00057094	0.00542539	69.7502	82.7974	65.98	66.918	16.3519	37.1387	40.2005	45.4329	description "cytochrome P450 704C1-like"	Phvul.007G063800		AT2G45510	biological_process	heme binding	GO:0055114,GO:0020037,GO:0016705,GO:0005506	cytochrome P450, family 704, subfamily A, polypeptide 2
LOC137831041	1.04682	0.000462993	0.00463381	86.6593	136.372	131.96	224.815	67.3315	81.187	74.8176	57.7121	description "glutathione S-transferase F9-like"	Phvul.006G020800		AT2G30860	defense response	copper ion binding	GO:0005515	glutathione S-transferase PHI 9
LOC137815315	1.046	1.68877e-13	4.61605e-11	224.046	246.444	200.103	214.288	102.921	105.37	112.785	108.057	description "pentatricopeptide repeat-containing protein At5g39980, chloroplastic"	Phvul.001G268500		AT5G39980	chloroplast organization	mRNA binding	0	Tetratricopeptide repeat (TPR)-like superfamily protein
LOC137828248	1.04567	9.97399e-05	0.00141419	40.1592	48.7044	49.7554	54.1359	22.1232	21.5923	21.2169	29.47	description "pentatricopeptide repeat-containing protein At5g38730"	Phvul.011G207300		AT5G38730	#N/A	mRNA binding	0	Tetratricopeptide repeat (TPR)-like superfamily protein
LOC137811731	1.04523	1.09606e-08	8.05233e-07	2563.85	3101.49	2319.04	2908.3	1704.45	1396.59	1141.25	1033.91	description "uncharacterized protein ycf23-like"	Phvul.002G194800		0	#N/A	#N/A	0	0
LOC137817980	1.04402	0.000331152	0.00354762	66.5797	82.7974	62.7351	129.325	37.5133	40.5935	44.6672	44.205	description "xyloglucan endotransglucosylase/hydrolase protein 31-like"	Phvul.010G092400		AT2G01850	cell wall biogenesis	hydrolase activity, hydrolyzing O-glycosyl compounds	GO:0005975,GO:0004553	endoxyloglucan transferase A3
LOC137815389	1.04379	2.40007e-05	0.000461972	457.603	451.003	554.881	501.509	190.452	233.197	367.388	162.085	description "protein NUCLEAR FUSION DEFECTIVE 4-like"	Phvul.001G180500		AT2G39210	inorganic ion import across plasma membrane	transmembrane transporter activity	GO:0055085,GO:0016021	Major facilitator superfamily protein
LOC137833956	1.0431	0.00304071	0.0188267	261.035	109.098	209.838	89.4747	65.4078	75.1411	100.501	83.4983	description "uncharacterized LOC137833956"	Phvul.005G065300	2.01686	AT4G21700	#N/A	molecular_function	0	Protein of unknown function (DUF2921)
LOC137819240	1.04304	0.00623943	0.0321609	48.6138	77.927	25.9594	47.3689	24.047	27.6381	29.0337	15.9629	description "uncharacterized LOC137819240"	Phvul.011G018400		AT3G23255	double-strand break repair via homologous recombination	single-stranded DNA binding	0	0
LOC137812468	1.04272	0.000150213	0.0019662	978.616	1471.85	792.842	1137.61	792.588	507.85	482.406	342.589	description "uridylate kinase PUMPKIN, chloroplastic"	Phvul.002G270500		AT3G18680	chloroplast organization	RNA binding	GO:0009041,GO:0006221	Amino acid kinase family protein
LOC137819041	1.04261	0.000219739	0.00260487	117.307	70.1343	93.021	55.6397	40.3989	42.3209	41.3172	38.0654	description "protein NRT1/ PTR FAMILY 1.2-like"	Phvul.010G148000		AT1G52190	nitrate transmembrane transport	low-affinity nitrate transmembrane transporter activity	GO:0016020,GO:0006810,GO:0005215	Major facilitator superfamily protein
LOC137832548	1.04004	0.00105075	0.00853719	393.137	878.627	470.513	1038.36	361.666	263.426	428.806	299.612	description "uncharacterized LOC137832548"	Phvul.003G290500		AT5G46070	nuclear matrix anchoring at nuclear membrane	chromatin binding	GO:0005525,GO:0003924	Guanylate-binding family protein
LOC137823763	1.03844	0.00225229	0.0150717	183.887	414.961	154.675	356.395	184.681	104.507	122.835	128.931	description "DNA-directed RNA polymerase 2B, chloroplastic/mitochondrial-like"	Phvul.008G024600		AT5G15700	mitochondrial transcription	5'-3' RNA polymerase activity	GO:0006351,GO:0003899,GO:0003677	DNA/RNA polymerases superfamily protein
LOC137820644	1.03764	3.41611e-06	9.32381e-05	192.341	162.673	155.756	171.43	66.3696	79.4596	120.602	66.3075	description "cationic amino acid transporter 5-like"	Phvul.009G243100		AT2G34960	amino acid transport	basic amino acid transmembrane transporter activity	GO:0055085,GO:0016020,GO:0006810,GO:0015171,GO:0003333	cationic amino acid transporter 5
LOC137830968	1.03753	0.00881919	0.0415308	441.751	150.984	420.758	291.733	137.549	105.37	281.404	111.74	description "BTB/POZ domain-containing protein At1g50280-like"	Phvul.011G032500		AT1G50280	response to abscisic acid	protein binding	0	Phototropic-responsive NPH3 family protein
LOC137810900	1.03711	0.00930155	0.0431536	60.2388	111.046	49.7554	112.031	66.3696	34.5476	39.0838	22.1025	description "uncharacterized LOC137810900"	Phvul.002G101900		AT2G03667	asparagine biosynthetic process	asparagine synthase (glutamine-hydrolyzing) activity	GO:0006529,GO:0004066	Asparagine synthase family protein
LOC137832892	1.03537	0.00245132	0.0160829	325.501	602.96	274.737	721.813	344.353	230.606	189.836	174.364	description "multiple organellar RNA editing factor 1, mitochondrial"	Phvul.006G217000		AT4G20020	chloroplast RNA modification	protein binding	0	0
LOC137821370	1.03483	0.000158027	0.00204544	4605.62	4485.67	3533.72	6047.44	3428.14	2450.29	1779.99	1453.85	description "20 kDa chaperonin, chloroplastic-like"	Phvul.009G224900		AT5G20720	negative regulation of abscisic acid-activated signaling pathway	calmodulin binding	GO:0006457,GO:0005737	chaperonin 20
LOC137815191	1.03474	0.00202708	0.0138724	96.1707	177.284	78.9597	198.498	88.4928	67.3679	59.1841	54.0283	description "coilin"	Phvul.001G255700		AT1G13030	RNA processing	U1 snRNA binding	0	sphere organelles protein-related
LOC137838203	1.03457	0.000915409	0.007741	129.989	238.651	104.919	178.197	112.54	80.3233	67.0009	57.7121	description "uncharacterized LOC137838203"	Phvul.004G178100		AT4G04940	rRNA processing	molecular_function	GO:0005515,GO:0032040,GO:0006364	transducin family protein / WD-40 repeat family protein
LOC137810123	1.03271	0.00822979	0.039473	38.0455	26.3004	25.9594	63.1586	21.1613	17.2738	21.2169	15.9629	description "heat shock factor protein HSF24-like"	Phvul.002G019100		AT4G36990	negative regulation of DNA-templated transcription	DNA-binding transcription factor activity	GO:0043565,GO:0006355,GO:0005634,GO:0003700	heat shock factor 4
LOC137821545	1.03223	0.000122511	0.00167548	64.4661	66.238	63.8168	84.9633	23.0851	30.2292	44.6672	40.5213	description "probable LRR receptor-like serine/threonine-protein kinase At1g74360"	Phvul.009G184500		AT1G74360	defense response to nematode	ATP binding	GO:0005515,GO:0006468,GO:0005524,GO:0004672	Leucine-rich repeat protein kinase family protein
LOC137823921	1.03126	8.01836e-13	1.98716e-10	1053.65	729.592	930.21	899.258	444.388	401.616	493.573	428.543	description "calreticulin-3-like"	Phvul.008G052500	1.78226	AT1G08450	anthocyanin-containing compound metabolic process	calcium ion binding	GO:0051082,GO:0006457,GO:0005783,GO:0005509	calreticulin 3
LOC137806501	1.02955	0.000701075	0.00632337	597.104	1198.13	512.697	933.845	542.5	420.618	352.871	271.37	description "DEAD-box ATP-dependent RNA helicase 22"	Phvul.003G055400		AT1G59990	biological_process	mRNA binding	GO:0005524,GO:0003676	DEA(D/H)-box RNA helicase family protein
LOC137829553	1.02784	0.00630273	0.0323795	49.6706	92.5383	44.3472	80.452	51.9415	25.9107	20.1003	33.1538	description "pentatricopeptide repeat-containing protein At2g37310"	Phvul.007G161300		AT2G37310	RNA modification	RNA binding	0	Pentatricopeptide repeat (PPR) superfamily protein
LOC137834659	1.02752	0.00659697	0.0334889	53.8979	108.124	35.6941	84.2115	45.2083	35.4113	24.567	33.1538	description "8-amino-7-oxononanoate synthase"	Phvul.005G010500		AT5G04620	biosynthetic process	8-amino-7-oxononanoate synthase activity	GO:0030170,GO:0009058	biotin F
LOC137820640	1.02738	0.000389701	0.00403082	474.513	1013.05	416.431	906.777	383.79	351.522	300.387	343.817	description "nuclear pore complex protein NUP205"	Phvul.009G198200		AT5G51200	circadian regulation of gene expression	protein binding	GO:0005643	Protein of unknown function (DUF3414)
LOC137828966	1.02706	3.93374e-05	0.00067889	99.3411	113.968	83.2863	121.054	36.5514	43.1846	63.6508	63.8517	description "uncharacterized LOC137828966"	Phvul.007G154700	1.64106	AT4G28706	#N/A	molecular_function	0	pfkB-like carbohydrate kinase family protein
LOC137831427	1.02686	0.00460817	0.0257368	35.9319	34.0931	31.3676	21.0529	14.4282	19.8649	10.0501	14.735	description "probable sugar phosphate/phosphate translocator At3g11320"	Phvul.006G137900		AT3G11320	transmembrane transport	antiporter activity	GO:0055085	Nucleotide-sugar transporter family protein
LOC137807455	1.0242	0.00267747	0.0171135	98.2843	199.688	85.4495	206.769	95.226	71.6864	53.6007	69.9913	description "uncharacterized LOC137807455"	Phvul.003G157400		AT1G20370	tRNA pseudouridine synthesis	pseudouridine synthase activity	GO:0009982,GO:0009451,GO:0003723,GO:0001522	Pseudouridine synthase family protein
LOC137821881	1.02407	0.00921859	0.0429009	17.966	23.3781	22.7144	38.3463	13.4663	13.8191	11.1668	12.2792	description "pathogenesis-related genes transcriptional activator PTI6-like"	Phvul.009G137000		AT4G27950	cotyledon development	DNA-binding transcription factor activity	GO:0006355,GO:0003700	cytokinin response factor 4
LOC137820478	1.02345	0.00131394	0.0100841	131.046	114.942	153.593	251.882	72.1409	50.9578	106.085	93.3217	description "ethylene-responsive transcription factor 4-like"	Phvul.011G125200		AT5G44210	ethylene-activated signaling pathway	DNA binding	GO:0006355,GO:0003700	erf domain protein 9
LOC137824011	1.02224	0.000390051	0.00403219	41.216	58.4453	49.7554	73.685	24.047	25.047	27.917	34.3817	description "EID1-like F-box protein 2"	Phvul.008G035700		AT5G15440	biological_process	molecular_function	0	EID1-like 1
LOC137818031	1.0222	0.00827525	0.0396117	23.2501	36.0412	16.2246	30.0755	14.4282	12.0917	11.1668	14.735	description "uncharacterized LOC137818031"	Phvul.010G110300		AT3G07570	#N/A	molecular_function	GO:0016021	Cytochrome b561/ferric reductase transmembrane with DOMON related domain
LOC137836773	1.01764	1.75245e-05	0.000359127	321.274	497.759	268.247	452.637	234.698	152.01	179.786	195.239	description "isocitrate dehydrogenase [NADP]"	Phvul.004G011200		AT5G14590	isocitrate metabolic process	isocitrate dehydrogenase (NADP+) activity	GO:0055114,GO:0016616,GO:0006102,GO:0004450	Isocitrate/isopropylmalate dehydrogenase family protein
LOC137832168	1.01603	0.000865537	0.00742054	77.1479	57.4712	74.6332	69.9256	20.1995	38.0024	27.917	52.8004	description "acyl-CoA--sterol O-acyltransferase 1-like"	Phvul.006G143200		AT3G51970	sterol catabolic process	O-acyltransferase activity	0	acyl-CoA sterol acyl transferase 1
LOC137837386	1.01469	0.00294063	0.0183538	66.5797	32.1449	60.5718	54.1359	36.5514	21.5923	17.8669	29.47	description "uncharacterized LOC137837386"	#N/A		#N/A	#N/A	#N/A	#N/A	#N/A
LOC137809318	1.01391	6.52631e-07	2.48575e-05	206.08	210.403	218.491	324.064	130.816	115.735	128.418	100.689	description "putative gamma-glutamylcyclotransferase At3g02910"	Phvul.002G140900		AT5G46720	#N/A	gamma-glutamylaminecyclotransferase activity	0	AIG2-like (avirulence induced gene) family protein
LOC137830750	1.01352	0.000207297	0.00248735	84.5457	58.4453	55.1636	68.4218	41.3608	38.0024	26.8003	24.5583	description "uncharacterized LOC137830750"	Phvul.007G268300		0	#N/A	#N/A	0	0
LOC137820667	1.01269	0.00518173	0.0279853	10087.4	19044.4	9720.7	34162.8	10558.5	7628.98	8847.46	9154.12	description "dnaJ protein homolog"	Phvul.011G100000		AT5G22060	protein folding	mRNA binding	GO:0051082,GO:0031072	DNAJ homologue 2
LOC137813962	1.01213	0.00456935	0.0255584	86.6593	133.45	72.4699	150.378	89.4547	53.5489	35.7338	40.5213	description "pentatricopeptide repeat-containing protein At1g80270, mitochondrial-like"	Phvul.001G122900		AT1G80270	#N/A	mRNA binding	0	PENTATRICOPEPTIDE REPEAT 596
LOC137811971	1.01203	0.0030701	0.0189708	78.2047	98.3828	75.7148	147.37	80.7978	41.4572	39.0838	36.8375	description "probable RNA 3'-terminal phosphate cyclase-like protein"	Phvul.002G221600		AT5G22100	endonucleolytic cleavage of tricistronic rRNA transcript (SSU-rRNA, 5.8S rRNA, LSU-rRNA)	catalytic activity	GO:0006396	RNA cyclase family protein
LOC137807965	1.01185	5.20148e-09	4.27787e-07	378.342	425.676	313.676	475.945	211.613	193.467	219.986	165.769	description "probable inactive purple acid phosphatase 27"	Phvul.003G210800	0.497725	AT5G50400	dephosphorylation	acid phosphatase activity	GO:0016787	purple acid phosphatase 27
LOC137816872	1.011	4.71252e-08	2.80742e-06	2446.54	2017.34	1903.69	1862.43	1342.78	1045.07	902.278	790.778	description "uncharacterized LOC137816872"	Phvul.L002432		AT3G04260	photosystem I assembly	DNA binding	0	plastid transcriptionally active 3
LOC137831534	1.01059	0.00134467	0.0102474	170.148	299.045	131.96	267.672	158.71	94.1423	96.0346	82.2704	description "uncharacterized LOC137831534"	Phvul.006G074900		AT1G16870	#N/A	structural constituent of ribosome	0	mitochondrial 28S ribosomal protein S29-related
LOC137826183	1.01056	0.000116687	0.00160538	872.934	1414.38	1074.07	2020.32	635.802	627.904	846.444	562.386	description "ascorbate transporter, chloroplastic"	Phvul.008G061900		AT4G00370	L-ascorbic acid transmembrane transport	L-ascorbic acid transmembrane transporter activity	GO:0055085,GO:0016021	Major facilitator superfamily protein
LOC137831515	1.01019	0.00511968	0.0277676	26.4205	22.404	20.5512	32.3312	12.5044	14.6828	12.2835	11.0513	description "protein LIGHT-DEPENDENT SHORT HYPOCOTYLS 5-like"	Phvul.006G072500		AT1G07090	mRNA transcription	molecular_function	0	Protein of unknown function (DUF640)
LOC137812642	1.01001	0.000221714	0.00261817	145.841	284.434	134.123	223.311	94.2641	112.28	79.2844	105.601	description "transcription factor EGL1"	Phvul.002G290000		AT5G41315	cell fate specification	DNA binding	GO:0046983	basic helix-loop-helix (bHLH) DNA-binding superfamily protein
LOC137814240	1.00794	1.74662e-10	2.31269e-08	196.569	249.366	187.124	212.032	101.959	98.4608	107.201	114.196	description "protein indeterminate-domain 12-like"	Phvul.001G154800		AT4G02670	regulation of DNA-templated transcription	DNA-binding transcription factor activity	GO:0006355,GO:0003676	indeterminate(ID)-domain 12
LOC137837846	1.00638	1.71377e-06	5.38073e-05	84.5457	106.176	103.837	109.776	48.0939	44.0483	64.7675	45.4329	description "disease resistance protein Roq1-like"	Phvul.004G140700		AT5G17680	signal transduction	ADP binding	GO:0007165,GO:0005515	disease resistance protein (TIR-NBS-LRR class), putative
LOC137811101	1.00572	0.00893191	0.0419342	480.853	1270.21	600.31	1678.21	652.154	349.795	603.008	402.757	description "uncharacterized LOC137811101"	Phvul.002G122800		AT4G19390	#N/A	molecular_function	0	Uncharacterised protein family (UPF0114)
LOC137835963	1.00387	0.00741141	0.0365788	19.0228	33.119	24.8777	38.3463	11.5425	18.1375	13.4002	14.735	description "transcription repressor OFP14"	Phvul.005G171200		AT1G79960	negative regulation of DNA-templated transcription	molecular_function	0	ovate family protein 14
LOC137837372	1.0009	0.000272264	0.00304304	5847.39	4922.06	5582.34	3036.12	1517.84	2498.66	3432.68	2238.49	description "protein NRT1/ PTR FAMILY 5.2-like"	Phvul.004G088788	0.883746	AT5G46050	defense response to bacterium	transmembrane transporter activity	GO:0016020,GO:0006810,GO:0005215	peptide transporter 3
LOC137832143	1.00042	0.000470615	0.00469026	289.569	345.801	209.838	271.432	223.156	98.4608	104.968	131.387	description "pentatricopeptide repeat-containing protein At4g16390, chloroplastic-like"	Phvul.006G140000		AT4G16390	chloroplast organization	mRNA binding	0	pentatricopeptide (PPR) repeat-containing protein
LOC137819662	-1.00084	0.000266655	0.00300019	45990.7	20643.8	52513.6	26480	66835.2	75509.1	73465.3	75613.9	description "oxygen-evolving enhancer protein 3, chloroplastic-like"	Phvul.010G052300		AT4G05180	peptidyl-cysteine S-nitrosylation	#N/A	GO:0019898,GO:0015979,GO:0009654,GO:0009523,GO:0005509	photosystem II subunit Q-2
LOC137820200	-1.001	0.0103158	0.0467653	21.1364	12.6631	10.8164	8.27077	31.742	23.3197	23.4503	25.7863	description "probable 6-phosphogluconolactonase 4, chloroplastic"	Phvul.009G049200		AT5G24400	cellular response to redox state	6-phosphogluconolactonase activity	GO:0005975	NagB/RpiA/CoA transferase-like superfamily protein
LOC137820132	-1.00283	1.19448e-05	0.000263054	426.956	392.557	345.043	269.928	910.899	585.583	522.607	853.402	description "probable xyloglucan glycosyltransferase 12"	Phvul.009G074400		AT4G07960	cell wall organization	cellulose synthase activity	0	Cellulose-synthase-like C12
LOC137820894	-1.00306	0.00017538	0.00219792	296.967	233.781	219.573	226.318	683.896	408.526	284.754	579.577	description "uncharacterized LOC137820894"	Phvul.009G113400		AT1G10020	#N/A	molecular_function	0	Protein of unknown function (DUF1005)
LOC137806786	-1.00331	0.000319309	0.00344857	156.409	72.0825	114.654	81.2039	151.015	243.561	242.32	211.202	description "endo-1,3	Phvul.003G095400		AT3G23600	#N/A	hydrolase activity	GO:0016787	alpha/beta-Hydrolases superfamily protein
LOC137808599	-1.00452	4.62611e-07	1.90234e-05	78.2047	75.0047	78.9597	51.1284	145.244	158.919	127.302	131.387	description "uncharacterized LOC137808599"	Phvul.003G277700		AT5G45290	#N/A	zinc ion binding	GO:0008270,GO:0005515	RING/U-box superfamily protein
LOC137805697	-1.0046	0.0015931	0.0115803	191.285	93.5124	266.083	102.257	287.602	350.659	323.837	345.045	description "putative glycine-rich cell wall structural protein 1"	Phvul.003G259000		0	#N/A	#N/A	0	0
LOC137838185	-1.00514	0.00425311	0.0241677	13.7387	15.5854	12.9797	17.2934	21.1613	38.0024	25.6837	35.6096	description "uncharacterized LOC137838185"	Phvul.004G176200		AT2G19880	glucosylceramide biosynthetic process	ceramide glucosyltransferase activity	GO:0016757	Nucleotide-diphospho-sugar transferases superfamily protein
LOC137814233	-1.00533	0.000602894	0.00566532	61.2956	25.3263	55.1636	47.3689	90.4166	102.779	71.4676	114.196	description "type I inositol polyphosphate 5-phosphatase 4-like"	Phvul.001G153800		AT3G63240	phosphatidylinositol dephosphorylation	phosphatidylinositol-3,4,5-trisphosphate 5-phosphatase activity	0	DNAse I-like superfamily protein
LOC137807825	-1.00582	4.14804e-05	0.000709941	45.4433	46.7562	54.082	34.5869	94.2641	99.3245	63.6508	103.145	description "TORTIFOLIA1-like protein 3"	Phvul.003G196100		AT5G62580	#N/A	microtubule binding	GO:0005515	ARM repeat superfamily protein
LOC137812143	-1.00589	0.0021945	0.0147573	22.1932	10.715	20.5512	14.2859	32.7039	32.8203	31.2671	38.0654	description "uncharacterized LOC137812143"	Phvul.002G239100		AT2G38300	negative regulation of DNA-templated transcription	DNA binding	0	myb-like HTH transcriptional regulator family protein
LOC137824721	-1.00678	0.0019877	0.0136683	203.966	133.45	160.083	86.4671	383.79	302.292	155.219	329.082	description "thaumatin-like protein 1"	Phvul.011G034200		AT4G38660	defense response	molecular_function	0	Pathogenesis-related thaumatin superfamily protein
LOC137828703	-1.00822	0.000699903	0.00632124	71.8638	30.1967	87.6128	54.8878	126.006	137.327	108.318	117.88	description "uncharacterized LOC137828703"	#N/A		#N/A	#N/A	#N/A	#N/A	#N/A
LOC137817788	-1.0089	2.67618e-05	0.000499786	44487.9	23206.7	50930.1	29395.8	64950.9	76997.2	74387.7	81534.9	description "photosystem I reaction center subunit III, chloroplastic"	Phvul.L001631		AT1G31330	#N/A	mRNA binding	GO:0015979,GO:0009538,GO:0009522	photosystem I subunit F
LOC137832660	-1.00913	0.00803358	0.0388138	4486.2	1589.71	5084.79	1504.53	4879.61	7274.87	6534.82	6798.98	description "putative 3'(2'),5'-bisphosphate nucleotidase, mitochondrial"	Phvul.006G192800		AT4G05090	sulfate assimilation	3'(2'),5'-bisphosphate nucleotidase activity	GO:0046854	Inositol monophosphatase family protein
LOC137832643	-1.01074	0.0100339	0.0457894	33.8183	24.3522	31.3676	13.534	49.0558	65.6405	26.8003	63.8517	description "endonuclease 1"	Phvul.006G190700		AT1G11190	DNA catabolic process	double-stranded DNA endonuclease activity	GO:0006308,GO:0004519,GO:0003676	bifunctional nuclease i
LOC137819703	-1.01151	1.14474e-05	0.00025421	790.502	483.147	857.74	472.938	1358.17	1286.04	1070.9	1531.21	description "cytochrome P450 86A8-like"	Phvul.010G099900		AT2G45970	fatty acid metabolic process	alkane 1-monooxygenase activity	GO:0055114,GO:0020037,GO:0016705,GO:0005506	cytochrome P450, family 86, subfamily A, polypeptide 8
LOC137828932	-1.01234	0.00437421	0.0246898	29.591	13.6372	31.3676	13.534	46.1702	50.0941	37.9672	40.5213	description "NDR1/HIN1-like protein 26"	Phvul.007G051700		AT4G05220	defense response to other organism	molecular_function	0	Late embryogenesis abundant (LEA) hydroxyproline-rich glycoprotein family
LOC137821964	-1.01329	0.00249519	0.0162673	61.2956	56.4971	80.0413	31.5793	74.0647	149.419	140.702	95.7775	description "bidirectional sugar transporter SWEET1-like"	Phvul.009G134300		AT1G21460	carbohydrate transport	protein binding	0	Nodulin MtN3 family protein
LOC137811313	-1.01392	3.59706e-07	1.54765e-05	845.457	549.385	769.046	475.945	1149.45	1368.95	1386.92	1420.7	description "putative U-box domain-containing protein 50"	Phvul.002G146600		AT5G65500	#N/A	ATP binding	GO:0016567,GO:0004842,GO:0006468,GO:0004672	U-box domain-containing protein kinase family protein
LOC137812317	-1.01503	0.000586769	0.00555027	38.0455	25.3263	16.2246	21.8048	49.0558	55.2762	48.0173	51.5725	description "annexin D2"	Phvul.002G255700		AT5G10220	response to cold	calcium ion binding	GO:0005544,GO:0005509	annexin 6
LOC137823650	-1.01605	0.00125801	0.00977627	750.343	313.656	832.863	578.954	827.216	1581.42	1047.45	1549.63	description "uncharacterized LOC137823650"	Phvul.008G118700		AT5G02160	biological_process	protein binding	0	0
LOC137827264	-1.01894	0.00261864	0.0168454	21.1364	22.404	48.6738	21.0529	57.7127	68.2316	45.7839	55.2563	description "uncharacterized LOC137827264"	Phvul.008G269400		AT5G42570	endoplasmic reticulum to Golgi vesicle-mediated transport	molecular_function	GO:0016021,GO:0006886,GO:0005783	B-cell receptor-associated 31-like
LOC137827886	-1.01933	3.61521e-05	0.000635122	50.7274	41.8858	42.184	36.8425	102.921	80.3233	61.4175	101.917	description "rhomboid-like protein 19"	Phvul.007G093800		AT3G07950	retrograde vesicle-mediated transport, Golgi to endoplasmic reticulum	molecular_function	GO:0016021,GO:0006890	rhomboid protein-related
LOC137817150	-1.01949	0.00141987	0.0106501	643.604	356.516	682.515	236.845	720.447	1065.79	981.563	1119.86	description "rho GDP-dissociation inhibitor 1-like"	Phvul.L003646		AT3G07880	cell tip growth	protein binding	GO:0005737,GO:0005094	Immunoglobulin E-set superfamily protein
LOC137806579	-1.02017	0.0083271	0.0398291	376.228	263.004	297.451	80.452	389.561	635.677	598.541	435.91	description "protein DETOXIFICATION 29"	Phvul.003G064300		AT3G26590	xenobiotic detoxification by transmembrane export across the plasma membrane	transmembrane transporter activity	GO:0055085,GO:0016020,GO:0015297,GO:0015238,GO:0006855	MATE efflux family protein
LOC137838181	-1.02051	0.000996639	0.00823679	41.216	39.9376	37.8574	16.5415	58.6746	63.0495	77.051	73.675	description "receptor-like protein kinase HSL1"	Phvul.004G175800		AT5G25930	#N/A	kinase activity	GO:0005515,GO:0006468,GO:0005524,GO:0004672	Protein kinase family protein with leucine-rich repeat domain
LOC137836990	-1.02136	9.96423e-08	5.32199e-06	1997.39	1522.5	1992.38	1137.61	3302.13	3524.72	3008.34	3656.74	description "protein SPIRAL1-like 1"	Phvul.004G038000		AT1G26355	cortical microtubule organization	molecular_function	0	SPIRAL1-like1
LOC137823441	-1.02427	0.0101204	0.0460935	31.7046	7.7927	28.1226	19.5491	34.6276	43.1846	43.5506	55.2563	description "COBRA-like protein 4"	Phvul.008G029000		AT5G15630	plant-type cell wall cellulose biosynthetic process	molecular_function	GO:0031225,GO:0016049,GO:0010215	COBRA-like extracellular glycosyl-phosphatidyl inositol-anchored protein family
LOC137821497	-1.02461	1.23527e-08	8.76337e-07	70.807	64.2898	67.0617	55.6397	137.549	122.644	115.018	147.35	description "probable inactive receptor kinase At5g67200"	Phvul.009G067200		AT5G43020	phosphorylation	kinase activity	GO:0005515,GO:0006468,GO:0005524,GO:0004672	Leucine-rich repeat protein kinase family protein
LOC137811075	-1.02543	0.00507191	0.0276132	69.7502	43.8339	72.4699	25.5642	70.2171	128.69	89.3345	139.983	description "endoglucanase 24-like"	Phvul.011G039400		AT4G39010	fruit dehiscence	cellulase activity	GO:0005975,GO:0004553	glycosyl hydrolase 9B18
LOC137835083	-1.02926	0.000549369	0.00527707	566.456	300.993	581.922	221.807	735.837	941.423	808.477	920.938	description "interactor of constitutive active ROPs 4-like"	Phvul.005G060700		AT1G17140	regulation of auxin polar transport	molecular_function	0	interactor of constitutive active rops 1
LOC137820315	-1.02928	0.000250005	0.00286135	988.127	551.334	898.843	401.508	1116.74	1684.2	1444.99	1545.95	description "uncharacterized LOC137820315"	Phvul.011G142000		AT5G54630	regulation of DNA-templated transcription	DNA-binding transcription factor activity	0	zinc finger protein-related
LOC137813052	-1.03132	3.7404e-06	0.000100612	6934.86	4736.01	7334.6	3615.08	11599.3	10366.9	11657	12605.8	description "phosphoethanolamine N-methyltransferase"	Phvul.002G330400		AT3G18000	choline biosynthetic process	methyltransferase activity	GO:0008168,GO:0008152	S-adenosyl-L-methionine-dependent methyltransferases superfamily protein
LOC137811566	-1.03266	0.00609887	0.0316294	21.1364	10.715	21.6328	9.02266	26.9326	35.4113	32.3837	30.6979	description "uncharacterized LOC137811566"	Phvul.002G175800		AT1G67590	#N/A	molecular_function	0	Remorin family protein
LOC137835120	-1.03353	0.000826633	0.00714966	35.9319	32.1449	49.7554	23.3085	67.3315	73.4138	50.2506	95.7775	description "major pollen allergen Ole e 10"	Phvul.005G064400		AT1G78520	biological_process	molecular_function	0	Carbohydrate-binding X8 domain superfamily protein
LOC137816469	-1.03407	4.5606e-08	2.72565e-06	397.365	321.449	428.329	326.319	555.004	725.501	801.777	934.445	description "uncharacterized LOC137816469"	Phvul.001G019400		AT5G42690	biological_process	molecular_function	0	Protein of unknown function, DUF547
LOC137834106	-1.03461	9.9976e-10	1.06186e-07	437.524	355.542	518.105	321.808	776.236	885.284	783.91	893.923	description "3-ketoacyl-CoA synthase 12"	Phvul.011G068900		AT2G28630	#N/A	fatty acid elongase activity	GO:0016747,GO:0008610,GO:0016020,GO:0006633	3-ketoacyl-CoA synthase 12
LOC137820711	-1.03462	2.36628e-08	1.52715e-06	364.603	256.185	313.676	272.935	586.746	624.449	484.64	776.043	description "protein SIEVE ELEMENT OCCLUSION B-like"	Phvul.009G171300		AT3G01680	phloem development	protein homodimerization activity	0	0
LOC137819073	-1.036	0.00567118	0.0299206	500.933	172.414	539.738	193.987	587.708	931.059	576.207	787.095	description "rhodanese-like domain-containing protein 10"	Phvul.010G000900		AT3G08920	biological_process	molecular_function	0	Rhodanese/Cell cycle control phosphatase superfamily protein
LOC137834603	-1.03754	0.000126128	0.00171999	8229.46	4446.71	10138.2	4540.65	11863.8	15405.7	14354.9	14523.8	description "uncharacterized LOC137834603"	Phvul.005G004100		AT4G37608	#N/A	molecular_function	0	0
LOC137831240	-1.04374	0.000559403	0.00535131	21.1364	18.5077	31.3676	32.3312	57.7127	53.5489	37.9672	65.0796	description "disease resistance protein RPV1-like"	Phvul.006G045400		AT4G26090	defense response	ADP binding	0	NB-ARC domain-containing disease resistance protein
LOC137812832	-1.0438	0.0012989	0.00999283	542.149	251.315	651.147	238.349	690.629	979.426	854.261	941.812	description "uncharacterized LOC137812832"	Phvul.002G308700		AT2G19880	glucosylceramide biosynthetic process	ceramide glucosyltransferase activity	GO:0016757	Nucleotide-diphospho-sugar transferases superfamily protein
LOC137816523	-1.04621	0.00515899	0.0279075	101.455	57.4712	110.327	28.5717	140.434	162.374	127.302	181.732	description "cyclin-D3-1-like"	Phvul.001G024900		AT4G34160	G1/S transition of mitotic cell cycle	cyclin-dependent protein serine/threonine kinase regulator activity	GO:0005634	CYCLIN D3;1
LOC137814699	-1.04865	8.3638e-05	0.00123212	89.8298	72.0825	50.8371	72.1813	168.329	98.4608	132.885	191.555	description "CASP-like protein 1E1"	Phvul.001G202900		AT4G15630	#N/A	protein binding	0	Uncharacterised protein family (UPF0497)
LOC137812962	-1.0521	0.00508556	0.0276567	267.376	87.6679	159.001	66.918	314.534	308.338	268.003	310.663	description "adagio protein 3"	Phvul.002G321800		AT1G68050	chloroplast relocation	protein binding	GO:0005515,GO:0042752	flavin-binding, kelch repeat, f box 1
LOC137822033	-1.05451	0.00217396	0.014651	30.6478	13.6372	34.6125	22.5566	50.9796	65.6405	35.7338	56.4842	description "uncharacterized LOC137822033"	Phvul.009G136300		AT5G41470	biological_process	molecular_function	0	Nuclear transport factor 2 (NTF2) family protein
LOC137816301	-1.05508	0.00798441	0.0386072	8.45457	11.6891	17.3062	9.77454	20.1995	31.9566	18.9836	25.7863	description "calcium-dependent protein kinase 29-like"	Phvul.001G003300		AT1G76040	intracellular signal transduction	calcium/calmodulin-dependent protein kinase activity	GO:0006468,GO:0005524,GO:0004672	calcium-dependent protein kinase 29
LOC137823091	-1.05689	5.85139e-06	0.000148174	481.91	325.345	497.554	258.649	882.043	794.596	645.442	925.849	description "protein EARLY STARVATION 1, chloroplastic"	Phvul.009G010200		AT1G42430	negative gravitropism	starch binding	0	0
LOC137806763	-1.05772	0.00314925	0.0193315	61.2956	20.4558	35.6941	23.3085	56.7508	76.0048	74.8176	83.4983	description "cytochrome b561 and DOMON domain-containing protein At5g47530-like"	Phvul.003G084600		AT5G47530	#N/A	molecular_function	GO:0016021	Auxin-responsive family protein
LOC137813786	-1.05937	0.00317383	0.0194244	26.4205	13.6372	14.0613	14.2859	34.6276	36.275	45.7839	24.5583	description "probable arabinosyltransferase ARAD1"	Phvul.001G107400		AT3G45400	protein glycosylation	molecular_function	0	exostosin family protein
LOC137821868	-1.05952	3.69327e-07	1.57809e-05	114.137	94.4865	106.001	70.6775	188.528	237.515	160.802	211.202	description "fatty acid amide hydrolase-like"	Phvul.009G152300		AT5G64440	defense response to bacterium	N-(long-chain-acyl)ethanolamine deacylase activity	GO:0016884	fatty acid amide hydrolase
LOC137821634	-1.06135	0.000907433	0.00769104	105.682	46.7562	115.735	132.332	171.214	182.239	189.836	294.7	description "organic cation/carnitine transporter 3"	Phvul.009G189000		AT1G16390	cellular response to cold	carbohydrate transmembrane transporter activity	GO:0055085,GO:0022857,GO:0016021	organic cation/carnitine transporter 3
LOC137832614	-1.06179	5.99694e-06	0.000151037	66.5797	50.6526	55.1636	36.0906	120.235	93.2787	98.2679	120.336	description "sphingolipid delta(4)-desaturase DES1-like"	Phvul.006G187100		AT4G04930	ceramide biosynthetic process	sphingolipid delta-4 desaturase activity	GO:0006629	fatty acid desaturase family protein
LOC137838002	-1.06364	3.76167e-05	0.000654264	61.2956	53.5748	56.2453	69.1737	75.0265	133.872	150.752	144.894	description "uncharacterized LOC137838002"	Phvul.004G156044		AT1G68340	#N/A	molecular_function	0	Protein of unknown function (DUF1639)
LOC137815165	-1.0652	0.00517571	0.0279759	784.161	386.713	683.596	177.446	1023.44	1135.75	820.761	1268.44	description "uncharacterized LOC137815165"	Phvul.001G252300		AT4G39900	#N/A	molecular_function	0	0
LOC137824039	-1.06582	1.2779e-07	6.56142e-06	118.364	92.5383	116.817	66.918	217.385	199.513	202.119	201.378	description "uncharacterized LOC137824039"	Phvul.008G136600		AT3G07470	#N/A	molecular_function	0	Protein of unknown function, DUF538
LOC137819538	-1.07003	0.0061669	0.0319037	22.1932	8.76679	21.6328	10.5264	25.0088	38.8661	34.6171	31.9258	description "protein trichome birefringence-like 3"	Phvul.010G075800		AT5G01360	cellulose biosynthetic process	O-acetyltransferase activity	0	Plant protein of unknown function (DUF828)
LOC137810270	-1.07064	6.46158e-05	0.00100001	339.239	203.584	323.41	141.355	534.805	547.58	454.489	574.665	description "uncharacterized LOC137810270"	Phvul.002G035500		AT4G10030	lipid biosynthetic process	phospholipase activity	0	alpha/beta-Hydrolases superfamily protein
LOC137831169	-1.07228	0.000739699	0.00657836	26.4205	18.5077	22.7144	37.5944	57.7127	49.2304	42.4339	74.9029	description "uncharacterized LOC137831169"	Phvul.006G041300		AT5G45470	#N/A	molecular_function	0	Protein of unknown function (DUF594)
LOC137826710	-1.07229	0.00906386	0.0423611	36.9887	9.74088	29.2043	21.0529	59.6365	66.5042	41.3172	34.3817	description "pathogenesis-related thaumatin-like protein 3.5"	Phvul.008G166500		AT1G77700	defense response	molecular_function	0	Pathogenesis-related thaumatin superfamily protein
LOC137827193	-1.0737	1.61946e-08	1.1026e-06	4096.24	6642.3	4910.64	4207.57	8349.11	10261.5	11731.9	11452.8	description "protein LNK2-like"	Phvul.011G209100		AT3G54500	circadian regulation of gene expression	protein binding	0	0
LOC137825753	-1.07752	0.000452808	0.0045543	41.216	27.2745	35.6941	18.7972	77.9122	63.9132	46.9006	67.5354	description "DNA damage-repair/toleration protein DRT100-like"	Phvul.011G212100		AT3G12610	response to UV	nucleotide binding	GO:0005515	Leucine-rich repeat (LRR) family protein
LOC137816406	-1.07792	0.00227148	0.0151437	113.08	40.9117	107.082	48.1208	164.481	196.922	116.135	171.908	description "uncharacterized LOC137816406"	Phvul.001G013600		AT1G75260	#N/A	molecular_function	0	oxidoreductases, acting on NADH or NADPH
LOC137814193	-1.07833	2.63167e-05	0.00049459	83.4888	136.372	146.021	71.4294	192.376	240.106	265.77	222.253	description "mediator of RNA polymerase II transcription subunit 33B-like"	Phvul.001G148600		AT3G23590	regulation of phenylpropanoid metabolic process	molecular_function	0	REF4-related 1
LOC137818820	-1.07855	0.00154046	0.0112905	105.682	106.176	152.511	41.3538	175.062	215.923	198.769	264.002	description "abscisic acid receptor PYL4-like"	Phvul.010G065400		AT2G38310	abscisic acid-activated signaling pathway	abscisic acid binding	0	PYR1-like 4
LOC137822039	-1.08132	7.83071e-05	0.00117379	47.5569	22.404	34.6125	33.0831	80.7978	82.9144	59.1841	66.3075	description "CBS domain-containing protein CBSX3, mitochondrial"	Phvul.009G058600		AT1G47271	biological_process	molecular_function	0	Cystathionine beta-synthase (CBS) family protein
LOC137831586	-1.08266	0.000853922	0.00733111	80.3184	50.6526	57.3269	35.3387	150.053	123.508	67.0009	130.159	description "uncharacterized LOC137831586"	Phvul.006G081000		AT3G08600	#N/A	molecular_function	0	Protein of unknown function (DUF1191)
TRNAQ-CUG_9	-1.08291	0.000591311	0.00557621	41.216	25.3263	57.3269	27.068	59.6365	99.3245	80.401	77.3588	description "transfer RNA glutamine (anticodon CUG)"	#N/A		#N/A	#N/A	#N/A	#N/A	#N/A
LOC137834609	-1.0832	2.12743e-05	0.000419327	43.3296	56.4971	49.7554	27.068	83.6834	101.916	87.1011	98.2333	description "uncharacterized LOC137834609"	Phvul.005G005000		AT5G56220	recombinational repair	ADP binding	GO:0043531	P-loop containing nucleoside triphosphate hydrolases superfamily protein
LOC137811336	-1.08406	0.0014213	0.0106523	5844.22	2169.29	6150.2	2307.54	9455.27	8089.33	7461.66	9909.29	description "classical arabinogalactan protein 4-like"	Phvul.002G149200		0	#N/A	#N/A	0	0
LOC137827813	-1.08615	0.00585759	0.0306431	99.3411	46.7562	102.756	30.8274	105.807	204.695	122.835	157.173	description "uncharacterized LOC137827813"	Phvul.007G051800		AT4G21215	#N/A	molecular_function	0	0
LOC137821513	-1.0876	7.62375e-08	4.26815e-06	106.739	77.927	141.695	97.7454	251.05	196.922	217.753	233.304	description "cysteine proteinase mucunain-like"	Phvul.009G067300		AT1G47128	defense response to fungus	cysteine-type endopeptidase activity	GO:0008234,GO:0006508	Granulin repeat cysteine protease family protein
LOC137820159	-1.08872	0.0112536	0.049957	40.1592	16.5595	16.2246	15.0378	25.9707	62.1858	42.4339	55.2563	description "WAT1-related protein At4g08290-like"	Phvul.009G123900		AT4G08290	amino acid transport	transmembrane transporter activity	GO:0016021,GO:0016020,GO:0022857	nodulin MtN21 /EamA-like transporter family protein
LOC137806225	-1.09457	1.16051e-05	0.000257097	57.0683	71.1084	51.9187	50.3765	164.481	98.4608	94.9179	133.843	description "piriformospora indica-insensitive protein 2"	Phvul.003G025400		AT3G25670	signal transduction	molecular_function	GO:0005515	Leucine-rich repeat (LRR) family protein
LOC137821524	-1.09501	0.000218951	0.00260487	101.455	63.3157	97.3476	44.3614	212.575	145.1	127.302	165.769	description "probable protein phosphatase 2C 12"	Phvul.009G064200		AT1G47380	regulation of intracellular signal transduction	protein serine/threonine phosphatase activity	GO:0003824,GO:0006470,GO:0004722	Protein phosphatase 2C family protein
LOC137818649	-1.09663	1.13919e-09	1.17634e-07	329.728	460.743	460.779	438.351	1051.33	758.321	755.993	1049.87	description "probable serine/threonine-protein kinase At1g01540"	Phvul.010G103100		AT1G01540	protein autophosphorylation	protein serine/threonine kinase activity	GO:0006468,GO:0005524,GO:0004672	Protein kinase superfamily protein
LOC137826723	-1.09824	0.000116786	0.00160555	128.932	64.2898	86.5312	90.9785	133.701	234.06	164.152	261.546	description "metal-nicotianamine transporter YSL3-like"	Phvul.008G157800		AT5G53550	developmental process involved in reproduction	iron-nicotianamine transmembrane transporter activity	GO:0055085	YELLOW STRIPE like 3
LOC137808587	-1.10047	0.000442737	0.00446751	113.08	61.3675	136.287	60.9029	204.88	239.242	132.885	216.113	description "inactive protein RESTRICTED TEV MOVEMENT 2-like"	Phvul.003G276200		AT5G04890	response to virus	molecular_function	0	HSP20-like chaperones superfamily protein
LOC137829925	-1.10098	0.00164377	0.0118367	138.444	42.8599	140.613	69.9256	226.041	236.651	169.736	205.062	description "early nodulin-like protein 9"	Phvul.011G139300		AT3G20570	#N/A	electron transfer activity	GO:0009055	early nodulin-like protein 9
LOC137832015	-1.10189	1.775e-06	5.51706e-05	75.0343	67.212	84.3679	45.8652	130.816	169.283	122.835	157.173	description "endoribonuclease Dicer homolog 2-like"	Phvul.006G127100		AT3G03300	defense response to virus	protein binding	GO:0016787,GO:0005524,GO:0003677,GO:0016891,GO:0005515,GO:0006396,GO:0004525,GO:0003723	dicer-like 2
LOC137812461	-1.1035	2.20391e-07	1.03184e-05	18180.5	12346.6	25282.3	15712.2	32869.3	39764.3	40226.2	40819.6	description "photosystem I reaction center subunit N, chloroplastic"	Phvul.002G269400	-0.963891	AT5G64040	photosynthesis	calmodulin binding	GO:0042651,GO:0015979,GO:0009522,GO:0005516	photosystem I reaction center subunit PSI-N, chloroplast, putative / PSI-N, putative (PSAN)
LOC137816989	-1.10467	6.76408e-10	7.59121e-08	153.239	139.295	228.226	181.205	357.819	354.977	367.388	429.771	description "E3 ubiquitin-protein ligase RDUF2"	Phvul.L007643		AT5G59550	protein autoubiquitination	ubiquitin protein ligase activity	GO:0008270,GO:0005515	zinc finger (C3HC4-type RING finger) family protein
LOC137824054	-1.10563	0.000163011	0.00208871	1458.41	843.56	1381.25	710.534	3013.57	2113.45	1479.6	2845.08	description "fasciclin-like arabinogalactan protein 10"	Phvul.008G075000	-0.665203	AT3G60900	#N/A	molecular_function	0	FASCICLIN-like arabinogalactan-protein 10
LOC137811931	-1.10671	5.90291e-06	0.000149073	890.9	533.8	1022.15	491.735	1526.5	1641.88	1399.2	1755.92	description "DUF21 domain-containing protein At2g14520-like"	Phvul.002G217200	-0.785166	AT2G14520	magnesium ion homeostasis	transmembrane transporter activity	0	CBS domain-containing protein with a domain of unknown function (DUF21)
LOC137812388	-1.10787	0.00138272	0.010467	27.4773	37.0153	16.2246	33.0831	88.4928	48.3667	43.5506	66.3075	description "heavy metal-associated isoprenylated plant protein 23"	Phvul.002G262500		AT4G39700	biological_process	molecular_function	GO:0046872,GO:0030001	Heavy metal transport/detoxification superfamily protein
LOC137808279	-1.10796	5.05604e-07	2.03413e-05	36.9887	32.1449	44.3472	31.5793	80.7978	71.6864	72.5843	85.9542	description "protein IRX15-LIKE"	Phvul.003G241300		AT5G67210	plant-type secondary cell wall biogenesis	molecular_function	0	Protein of unknown function (DUF579)
LOC137821662	-1.11007	0.00469449	0.0260623	711.24	294.174	945.353	267.672	768.541	1240.26	1297.58	1479.64	description "transcription factor bHLH63-like"	Phvul.009G023500		AT4G34530	DNA-templated transcription	DNA binding	GO:0046983	cryptochrome-interacting basic-helix-loop-helix 1
LOC137812674	-1.11101	0.0096016	0.0442293	22.1932	7.7927	24.8777	9.02266	30.7801	31.0929	30.1504	44.205	description "protein ROH1A"	Phvul.002G292700		AT1G63930	mucilage biosynthetic process involved in seed coat development	protein binding	0	from the Czech \'roh\' meaning \'corner\'
LOC137824002	-1.11136	0.00193836	0.0133934	87.7161	131.502	64.8984	59.3992	167.367	179.648	101.618	293.472	description "protodermal factor 1-like"	Phvul.008G190900		AT2G42840	#N/A	molecular_function	0	protodermal factor 1
PhvuCr105	-1.11316	0.0010858	0.00875824	49.6706	33.119	69.225	43.6095	71.179	103.643	167.502	79.8146	rrn16	#N/A		#N/A	#N/A	#N/A	#N/A	#N/A
LOC137831091	-1.11319	0.00279479	0.017681	1849.44	706.213	2024.83	566.172	3105.91	2643.76	2520.35	2859.82	description "probable polygalacturonase"	Phvul.006G028800		AT4G23820	carbohydrate metabolic process	polygalacturonase activity	0	Pectin lyase-like superfamily protein
LOC137806235	-1.11356	0.00317823	0.0194321	85.6025	36.0412	87.6128	30.0755	144.282	118.326	91.5678	160.857	description "aspartyl protease family protein 2"	Phvul.003G026700		AT3G25700	#N/A	aspartic-type endopeptidase activity	GO:0006508,GO:0004190	Eukaryotic aspartyl protease family protein
LOC137811044	-1.11554	0.00662025	0.0335471	6.34092	13.6372	10.8164	9.77454	28.8564	17.2738	23.4503	18.4188	description "protein PIN-LIKES 7-like"	Phvul.002G117700		AT5G65980	endoplasmic reticulum to cytosol auxin transport	auxin efflux transmembrane transporter activity	GO:0055085,GO:0016021	Auxin efflux carrier family protein
LOC137813394	-1.11816	4.10965e-19	3.32113e-16	1890.65	1406.58	1936.14	1617.31	3583.96	3734.6	3624.75	3923.19	description "probable plastid-lipid-associated protein 8, chloroplastic"	Phvul.001G058000	-0.476637	AT5G19940	#N/A	protein binding	0	Plastid-lipid associated protein PAP / fibrillin family protein
LOC137814432	-1.11898	6.27509e-05	0.000977663	31.7046	15.5854	23.7961	24.8123	50.9796	49.2304	48.0173	60.1679	description "beta-1,4-xylosyltransferase IRX9"	Phvul.001G175200		AT2G37090	glucuronoxylan biosynthetic process	glycosyltransferase activity	GO:0016020,GO:0015018	Nucleotide-diphospho-sugar transferases superfamily protein
LOC137823211	-1.11987	0.000980118	0.00814201	44.3865	45.7821	49.7554	24.0604	61.5602	95.8697	64.7675	132.615	description "uncharacterized LOC137823211"	Phvul.011G079200		AT2G28410	#N/A	molecular_function	0	0
LOC137811759	-1.12063	0.00176446	0.0125128	213.478	90.5901	210.92	72.9331	405.913	258.244	264.653	346.273	description "dihydroceramide fatty acyl 2-hydroxylase FAH1-like"	Phvul.002G198700		AT2G34770	fatty acid metabolic process	fatty acid 2-hydroxylase activity	GO:0055114,GO:0016491,GO:0006633,GO:0005506	fatty acid hydroxylase 1
LOC137819513	-1.12093	0.000223575	0.00262513	60.2388	35.0672	70.3066	27.8199	92.3404	117.462	106.085	100.689	description "uncharacterized LOC137819513"	Phvul.010G146400		0	#N/A	#N/A	0	0
LOC137817872	-1.12101	5.9503e-05	0.00093648	714.411	352.62	700.903	306.018	1110.01	1141.8	1047.45	1207.04	description "receptor-like protein kinase THESEUS 1"	Phvul.011G148700		AT5G54380	brassinosteroid mediated signaling pathway	protein binding	GO:0006468,GO:0004672	protein kinase family protein
LOC137811621	-1.12321	8.72871e-06	0.00020382	57.0683	34.0931	57.3269	44.3614	117.349	111.416	73.7009	115.424	description "probable transmembrane ascorbate ferrireductase 3"	Phvul.002G182100		AT1G14730	#N/A	oxidoreductase activity	GO:0016021	Cytochrome b561/ferric reductase transmembrane protein family
LOC137812520	-1.12527	0.00174947	0.0124445	32.7614	17.5336	42.184	32.3312	75.0265	72.5501	35.7338	88.41	description "uncharacterized LOC137812520"	Phvul.011G184300		AT5G04890	response to virus	molecular_function	0	HSP20-like chaperones superfamily protein
LOC137830229	-1.12605	2.85917e-15	1.21659e-12	529.467	447.106	541.902	545.871	1281.22	1028.66	945.829	1251.25	description "probable galacturonosyltransferase-like 7"	Phvul.007G217100		AT3G62660	#N/A	glycosyltransferase activity	GO:0016757	galacturonosyltransferase-like 7
LOC137811262	-1.12641	1.30551e-09	1.29762e-07	7147.28	4137.92	7412.48	6181.27	13012.3	13178.2	13194.7	14927.8	description "photosystem I reaction center subunit psaK, chloroplastic-like"	Phvul.002G140800		AT1G30380	#N/A	molecular_function	GO:0016020,GO:0015979,GO:0009522	photosystem I subunit K
LOC137821663	-1.12864	0.00436472	0.0246512	866.593	317.553	965.904	270.68	959.955	1707.52	1214.95	1407.19	description "glycine-rich protein 2-like"	Phvul.009G122300	-0.408532	AT4G36020	cold acclimation	double-stranded DNA binding	GO:0008270,GO:0003676,GO:0006355,GO:0003677	cold shock domain protein 1
LOC137825563	-1.13102	0.0015856	0.0115393	101.455	43.8339	127.634	74.4369	117.349	199.513	279.17	163.313	description "protein CLT3, chloroplastic-like"	Phvul.008G201700		AT5G12170	defense response to oomycetes	molecular_function	0	CRT (chloroquine-resistance transporter)-like transporter 3
LOC137817566	-1.13151	0.0107677	0.0482379	31.7046	13.6372	30.2859	8.27077	38.4751	58.731	33.5004	50.3446	description "protein SODIUM POTASSIUM ROOT DEFECTIVE 2-like"	Phvul.L001741		AT5G02600	flower development	metal ion binding	GO:0046872,GO:0030001	Heavy metal transport/detoxification superfamily protein
LOC137836630	-1.13214	1.24112e-06	4.0936e-05	235.671	123.709	195.777	130.077	372.247	421.481	308.204	395.389	description "actin-1-like"	Phvul.004G001000		AT3G12110	actin cytoskeleton organization	structural constituent of cytoskeleton	0	actin-11
PhvuCr121	-1.13302	0.00369986	0.0218008	14.7955	10.715	12.9797	9.02266	18.2757	30.2292	33.5004	20.8746	rrn16	#N/A		#N/A	#N/A	#N/A	#N/A	#N/A
LOC137823011	-1.1341	0.00148561	0.0110056	57.0683	88.642	55.1636	33.0831	201.995	92.415	99.3846	117.88	description "glucan endo-1,3-beta-glucosidase 5-like"	Phvul.009G099801		AT4G31140	carbohydrate metabolic process	glucan endo-1,3-beta-D-glucosidase activity	GO:0005975,GO:0004553	O-Glycosyl hydrolases family 17 protein
LOC137807930	-1.13489	0.00397434	0.023038	13.7387	7.7927	14.0613	7.51888	23.0851	19.8649	22.3336	28.2421	description "proline transporter 2-like"	Phvul.003G206600		AT2G39890	amino acid transmembrane transport	amino acid transmembrane transporter activity	0	proline transporter 1
LOC137831147	-1.13517	0.00848231	0.0403741	14.7955	4.87044	21.6328	11.2783	30.7801	30.2292	21.2169	31.9258	description "HVA22-like protein f"	Phvul.006G034700		AT2G42820	biological_process	molecular_function	0	HVA22-like protein F
LOC137837221	-1.13743	0.000160536	0.00207071	56.0115	64.2898	61.6535	79.7001	114.464	235.788	119.485	105.601	description "GDSL esterase/lipase At5g33370-like"	Phvul.004G066500		AT5G33370	cutin-based cuticle development	hydrolase activity, acting on ester bonds	GO:0016788	GDSL-like Lipase/Acylhydrolase superfamily protein
LOC137807239	-1.13811	0.000256231	0.00291645	24.3069	39.9376	23.7961	29.3236	62.5221	43.1846	89.3345	65.0796	description "cold-responsive protein kinase 1-like"	Phvul.003G137700		AT1G56140	defense response by callose deposition	protein kinase activity	GO:0006468,GO:0004672	Leucine-rich repeat transmembrane protein kinase
LOC137829844	-1.14032	0.000186938	0.00229803	355.092	187.025	298.533	124.062	598.289	448.256	463.423	612.73	description "probable serine/threonine-protein kinase PBL7"	Phvul.007G181600		AT1G54820	phosphorylation	protein kinase activity	GO:0006468,GO:0004672	Protein kinase superfamily protein
PhvuCr118	-1.14084	5.41425e-06	0.000138998	157.466	99.3569	184.96	142.107	298.182	280.7	453.372	254.179	rrn23	#N/A		#N/A	#N/A	#N/A	#N/A	#N/A
LOC137825663	-1.14119	5.06445e-05	0.000831563	215.591	90.5901	180.634	114.287	378.018	361.023	249.02	333.993	description "sucrose synthase 7-like"	Phvul.008G241300		AT1G73370	callose deposition in phloem sieve plate	sucrose synthase activity	GO:0016157,GO:0005985	sucrose synthase 6
LOC137834496	-1.14246	0.000684145	0.0062258	21.1364	19.4818	29.2043	13.534	41.3608	49.2304	32.3837	58.94	description "protein EPIDERMAL PATTERNING FACTOR 2"	Phvul.005G105600		AT2G20875	guard cell differentiation	molecular_function	0	epidermal patterning factor 1
LOC137838163	-1.14389	3.2046e-05	0.000575496	264.205	171.439	261.757	105.264	471.321	399.889	416.522	481.343	description "leucine-rich repeat extensin-like protein 4"	Phvul.004G174100		AT4G29240	#N/A	molecular_function	GO:0005515	Leucine-rich repeat (LRR) family protein
LOC137830163	-1.14392	0.00243992	0.016042	217.705	75.9788	272.573	130.077	227.003	491.44	390.838	427.315	description "uncharacterized LOC137830163"	Phvul.007G209900		AT2G47010	#N/A	molecular_function	0	0
LOC137825575	-1.14592	2.90531e-05	0.000535194	567.513	329.242	536.493	260.905	1100.39	933.65	666.659	1043.73	description "transmembrane 9 superfamily member 12"	Phvul.008G289600		AT4G12650	protein localization to membrane	molecular_function	GO:0016021	Endomembrane protein 70 protein family
LOC137829910	-1.14636	0.000276003	0.00306639	305.421	209.429	258.512	93.986	467.473	507.85	383.022	557.474	description "serine/threonine-protein kinase Nek2-like"	Phvul.007G186800		AT3G04810	phosphorylation	protein serine/threonine kinase activity	GO:0006468,GO:0005524,GO:0004672	NIMA-related kinase 2
LOC137829672	-1.14658	9.00969e-05	0.00130728	85.6025	65.2639	86.5312	93.2341	291.449	123.508	141.818	175.592	description "DNA damage-repair/toleration protein DRT100-like"	Phvul.007G167800		AT1G03440	defense response	molecular_function	GO:0005515	Leucine-rich repeat (LRR) family protein
LOC137836805	-1.14695	0.0028029	0.0177082	9.51139	17.5336	21.6328	12.7821	25.9707	26.7744	34.6171	49.1167	description "xyloglucan O-acetyltransferase 4"	Phvul.004G019300		AT3G28150	xyloglucan metabolic process	O-acetyltransferase activity	0	TRICHOME BIREFRINGENCE-LIKE 22
LOC137822783	-1.14772	7.14585e-05	0.00109317	85.6025	45.7821	67.0617	102.257	234.698	146.828	146.285	139.983	description "transcription factor bHLH47-like"	Phvul.009G188251		AT3G47640	cellular response to iron ion starvation	DNA-binding transcription factor activity	0	basic helix-loop-helix (bHLH) DNA-binding superfamily protein
LOC137820922	-1.14785	1.35982e-10	1.92938e-08	170.148	152.932	207.675	135.34	297.221	383.479	388.605	402.757	description "two-component response regulator-like APRR9"	Phvul.009G258300		AT5G24470	circadian rhythm	DNA binding	GO:0005515,GO:0000160	pseudo-response regulator 5
LOC137831847	-1.14849	4.63865e-06	0.000122296	217.705	334.112	269.328	147.37	449.197	549.308	490.223	655.708	description "GDSL esterase/lipase At5g33370-like"	Phvul.006G107400		AT5G33370	cutin-based cuticle development	hydrolase activity, acting on ester bonds	GO:0016788	GDSL-like Lipase/Acylhydrolase superfamily protein
LOC137830188	-1.14956	3.04936e-10	3.85568e-08	402.649	393.531	430.493	294.74	636.764	963.879	829.694	940.584	description "long chain acyl-CoA synthetase 1-like"	Phvul.007G212500		AT2G47240	cutin biosynthetic process	long-chain fatty acid-CoA ligase activity	GO:0008152,GO:0003824	AMP-dependent synthetase and ligase family protein
LOC137808707	-1.15101	0.0107488	0.0481706	11.625	6.81861	5.4082	9.02266	21.1613	23.3197	14.5169	13.5071	description "receptor-like cytosolic serine/threonine-protein kinase RBK1"	Phvul.003G288300		AT5G10520	cellular response to ethylene stimulus	GTPase binding	GO:0006468,GO:0005524,GO:0004672	ROP binding protein kinases 1
LOC137823532	-1.15284	0.000309064	0.00336333	32.7614	15.5854	25.9594	30.0755	70.2171	54.4125	39.0838	68.7633	description "HVA22-like protein f"	Phvul.008G190500		AT2G42820	biological_process	molecular_function	0	HVA22-like protein F
LOC137827843	-1.157	0.00126647	0.00982057	1286.15	546.463	1005.93	320.304	1703.49	1805.11	1526.5	2005.19	description "subtilisin-like protease SBT1.3"	Phvul.007G064100		AT5G51750	#N/A	serine-type endopeptidase activity	GO:0006508,GO:0004252	subtilase 1.3
LOC137822354	-1.15749	0.00793175	0.0384827	50.7274	9.74088	47.5922	24.8123	86.5691	66.5042	56.9507	84.7263	description "uncharacterized LOC137822354"	Phvul.009G180401		AT5G14890	#N/A	molecular_function	0	NHL domain-containing protein
LOC137812475	-1.15987	0.00107586	0.00869435	11.625	19.4818	32.4492	22.5566	33.6658	47.503	62.5341	49.1167	description "uncharacterized LOC137812475"	Phvul.002G271300		0	#N/A	#N/A	0	0
LOC137831180	-1.16411	5.39073e-06	0.000138742	45.4433	37.0153	41.1023	47.3689	113.502	84.6417	65.8842	120.336	description "uncharacterized LOC137831180"	Phvul.006G040344		AT3G18670	#N/A	molecular_function	0	Ankyrin repeat family protein
LOC137810685	-1.16421	7.19003e-06	0.000173786	319.16	154.88	342.88	211.281	625.221	500.941	489.106	686.405	description "probable galacturonosyltransferase-like 9"	Phvul.002G077400		AT1G70090	#N/A	glycosyltransferase activity	GO:0016757	glucosyl transferase family 8
LOC137822715	-1.16427	0.00458457	0.0256281	26.4205	18.5077	21.6328	21.8048	68.2934	23.3197	34.6171	72.4471	description "protein PPLZ02-like"	Phvul.009G089300		AT5G25190	ethylene-activated signaling pathway	DNA-binding transcription factor activity	GO:0006355,GO:0003700	Integrase-type DNA-binding superfamily protein
LOC137820206	-1.16429	0.000374488	0.00390169	459.717	225.014	498.636	178.197	555.966	840.372	814.06	837.439	description "3-ketoacyl-CoA synthase 1"	Phvul.009G257100		AT1G01120	cellular response to cold	fatty acid elongase activity	GO:0016747,GO:0008610,GO:0016020,GO:0006633	3-ketoacyl-CoA synthase 1
LOC137828333	-1.16697	0.0007405	0.00658234	350.864	213.325	430.493	118.798	493.444	590.765	661.075	751.485	description "alpha-L-fucosidase 1-like"	Phvul.007G063900		AT2G28100	fucose metabolic process	alpha-L-fucosidase activity	GO:0005975,GO:0004560	alpha-L-fucosidase 1
LOC137831879	-1.16734	0.000544737	0.00524341	463.944	258.133	471.595	144.363	881.081	739.32	588.491	792.006	description "arabinogalactan protein 20"	Phvul.006G110400		AT3G61640	#N/A	molecular_function	0	arabinogalactan protein 20
LOC137828766	-1.17146	0.00886587	0.0416773	8.45457	5.84453	15.143	11.2783	16.3519	33.684	18.9836	22.1025	description "protein IQ-DOMAIN 19-like"	Phvul.007G060900		AT4G14750	trichome branching	molecular_function	GO:0005515	IQ-domain 19
LOC137827593	-1.17192	0.00574071	0.0302017	109.909	37.9894	146.021	39.8501	146.206	236.651	208.819	157.173	description "3-ketoacyl-CoA synthase 11-like"	Phvul.007G279500		AT2G26640	response to cold	fatty acid elongase activity	GO:0016747,GO:0008610,GO:0016020,GO:0006633	3-ketoacyl-CoA synthase 11
LOC137823697	-1.17224	0.00627229	0.0322505	122.591	68.1861	143.858	26.3161	214.499	202.967	148.519	244.355	description "probable pectate lyase 8"	Phvul.008G123000		AT4G13710	#N/A	lyase activity	0	Pectin lyase-like superfamily protein
LOC137821309	-1.17403	0.00162869	0.0117518	1209	420.806	1227.66	381.207	1632.31	1812.89	1689.54	2169.73	description "protein IQ-DOMAIN 21"	Phvul.009G052200		AT3G49260	abscisic acid-activated signaling pathway	molecular_function	GO:0005515	IQ-domain 21
LOC137824007	-1.17434	4.55101e-11	7.42014e-09	3753.83	2686.53	4781.93	3908.31	9485.09	8816.56	7788.85	8055.13	description "heat shock cognate 70 kDa protein 2-like"	Phvul.008G013000		AT5G02500	defense response to bacterium	ATP hydrolysis activity	0	heat shock cognate protein 70-1
LOC137811380	-1.17502	0.00254161	0.016489	85.6025	37.0153	133.042	37.5944	163.519	179.648	173.086	142.438	description "bifunctional dTDP-4-dehydrorhamnose 3,5-epimerase/dTDP-4-dehydrorhamnose reductase-like"	Phvul.002G153500		AT1G63000	dTDP-rhamnose biosynthetic process	dTDP-4-dehydrorhamnose 3,5-epimerase activity	0	nucleotide-rhamnose synthase/epimerase-reductase
LOC137823917	-1.17556	1.09868e-06	3.7608e-05	227.216	332.164	297.451	479.705	606.945	691.817	934.662	792.006	description "ultraviolet-B receptor UVR8-like"	Phvul.008G230700		AT3G55580	cellular response to freezing	histone binding	0	Regulator of chromosome condensation (RCC1) family protein
LOC137837400	-1.1783	0.000219814	0.00260487	34.8751	23.3781	24.8777	14.2859	64.4459	42.3209	54.7174	56.4842	description "syntaxin-132-like"	Phvul.004G081300		AT3G03800	intracellular protein transport	SNAP receptor activity	GO:0005515,GO:0016020	syntaxin of plants 131
LOC137806753	-1.17923	0.000709671	0.00637938	43.3296	21.4299	20.5512	17.2934	50.9796	53.5489	49.134	77.3588	description "rho GDP-dissociation inhibitor 1-like"	Phvul.003G083600		AT3G07880	cell tip growth	protein binding	GO:0005737,GO:0005094	Immunoglobulin E-set superfamily protein
LOC137828636	-1.18019	0.00189839	0.0132007	14.7955	17.5336	22.7144	11.2783	43.2845	39.7298	20.1003	45.4329	description "heavy metal-associated isoprenylated plant protein 30-like"	Phvul.007G117600		AT2G18196	#N/A	molecular_function	GO:0046872,GO:0030001	Heavy metal transport/detoxification superfamily protein
LOC137813615	-1.18041	0.00105213	0.00854345	24.3069	38.9635	56.2453	18.7972	63.484	81.187	64.7675	101.917	description "zerumbone synthase-like"	Phvul.001G085600		AT3G26760	#N/A	zinc ion binding	0	NAD(P)-binding Rossmann-fold superfamily protein
LOC137807793	-1.18123	0.00262373	0.0168454	1489.06	639.976	1527.28	357.147	1853.54	2154.05	2519.23	2571.26	description "protein NRT1/ PTR FAMILY 4.6-like"	Phvul.003G192800		AT1G69850	abscisic acid transport	abscisic acid transmembrane transporter activity	GO:0016020,GO:0006810,GO:0005215	nitrate transporter 1:2
LOC137829749	-1.18287	1.07275e-05	0.000241982	60.2388	39.9376	44.3472	25.5642	86.5691	107.098	96.0346	92.0938	description "rho GTPase-activating protein 5-like"	Phvul.011G094900		AT5G22400	signal transduction	molecular_function	GO:0007165	Rho GTPase activating protein with PAK-box/P21-Rho-binding domain
LOC137811895	-1.18319	1.52841e-12	3.55107e-10	357.205	475.355	383.982	530.081	867.615	1040.75	1146.83	917.254	description "costars family protein"	Phvul.002G213700		AT4G33640	regulation of actin filament-based process	molecular_function	0	0
LOC137826314	-1.18473	0.00167522	0.0120082	222.989	92.5383	151.43	56.3916	206.804	308.338	308.204	363.463	description "uncharacterized LOC137826314"	Phvul.008G020100		AT5G16030	#N/A	molecular_function	0	0
LOC137813936	-1.18788	1.0668e-11	2.10943e-09	1436.22	1127.02	1520.79	1074.45	3579.15	2574.66	2502.48	3090.67	description "tubulin alpha-1 chain-like"	Phvul.001G111700		AT5G19770	cellular response to gravity	GTP binding	GO:0003924,GO:0007017,GO:0005874	tubulin alpha-3
LOC137810976	-1.18878	0.00566991	0.0299206	1113.89	504.577	879.373	251.882	762.77	2193.78	1470.67	1838.19	description "expansin-A6-like"	Phvul.011G063800		AT2G39700	plant-type cell wall loosening	molecular_function	0	expansin A4
LOC137819435	-1.19178	0.00372445	0.021914	32.7614	16.5595	22.7144	9.77454	45.2083	53.5489	27.917	57.7121	description "cyclin-U4-1-like"	Phvul.010G044800		AT2G44740	#N/A	protein binding	0	cyclin p4;1
LOC137830418	-1.1925	0.000474729	0.00472366	2520.52	1602.37	3329.29	1037.61	3027.99	5975.02	5204.85	5191.63	description "probable pectate lyase 1"	Phvul.007G236800	-0.748736	AT4G13710	#N/A	lyase activity	0	Pectin lyase-like superfamily protein
LOC137807480	-1.19663	0.00447051	0.0251152	11.625	5.84453	10.8164	11.2783	15.3901	25.047	20.1003	30.6979	description "transcriptional corepressor LEUNIG-like"	Phvul.003G159500		AT4G32551	cellular response to external biotic stimulus	protein binding	GO:0005515	LisH dimerisation motif;WD40/YVTN repeat-like-containing domain
LOC137822595	-1.19776	2.65322e-09	2.41742e-07	14102.2	9807.11	19049.8	13250.5	27644.4	31846	36653.9	32789.1	description "uncharacterized LOC137822595"	Phvul.009G228600		AT2G06520	#N/A	molecular_function	GO:0016020,GO:0015979,GO:0009523	photosystem II subunit X
LOC137836936	-1.19877	8.39582e-08	4.61695e-06	256.807	191.895	224.981	128.573	501.139	449.983	372.971	512.041	description "early nodulin-like protein 17"	Phvul.004G032800		AT5G15350	#N/A	electron transfer activity	GO:0009055	early nodulin-like protein 17
LOC137813517	-1.19952	0.000517014	0.00502339	78.2047	37.9894	124.389	48.1208	135.625	190.012	157.452	176.82	description "cyclin-A1-1-like"	Phvul.001G071600		AT1G44110	G1/S transition of mitotic cell cycle	cyclin-dependent protein serine/threonine kinase regulator activity	GO:0005634	Cyclin A1;1
LOC137834931	-1.19979	0.000991609	0.00820982	12.6818	8.76679	15.143	9.02266	25.9707	26.7744	22.3336	28.2421	description "hypothetical protein At1g04090-like"	Phvul.005G043000		AT2G44260	#N/A	molecular_function	0	Plant protein of unknown function (DUF946)
LOC137807391	-1.20489	0.00360635	0.0213952	61.2956	31.1708	72.4699	26.3161	50.9796	129.554	145.169	112.968	description "transcription factor IBH1-like 1"	Phvul.003G151300		AT5G57780	regulation of DNA-templated transcription	molecular_function	0	0
LOC137819617	-1.20493	0.00446408	0.025098	15.8523	9.74088	15.143	11.2783	38.4751	40.5935	15.6335	23.3304	description "uncharacterized LOC137819617"	Phvul.010G150200		AT1G79910	protein localization	molecular_function	0	Regulator of Vps4 activity in the MVB pathway protein
LOC137820979	-1.20495	0.000111554	0.00154967	245.182	118.839	199.022	87.219	375.133	376.569	290.337	453.101	description "subtilisin-like protease SBT2.2"	Phvul.009G218900		AT4G20430	biological_process	serine-type endopeptidase activity	GO:0006508,GO:0004252	Subtilase family protein
LOC137822563	-1.20744	3.44215e-05	0.000612241	48.6138	23.3781	24.8777	22.5566	66.3696	69.0953	69.2342	68.7633	description "E3 ubiquitin-protein ligase RING1"	Phvul.009G123100		AT1G60360	protein ubiquitination	ubiquitin protein ligase activity	GO:0008270,GO:0005515	RING/U-box superfamily protein
LOC137813035	-1.21025	0.000729186	0.00650666	42.2728	20.4558	43.2656	15.7896	55.789	69.0953	68.1175	85.9542	description "thaumatin-like protein"	Phvul.002G329400		AT1G18250	defense response	molecular_function	0	Pathogenesis-related thaumatin superfamily protein
LOC137834796	-1.21039	0.000104748	0.00147609	31.7046	35.0672	50.8371	53.3841	70.2171	88.9602	87.1011	152.262	description "two-component response regulator ORR9-like"	Phvul.005G027100		AT3G57040	circadian rhythm	phosphorelay response regulator activity	GO:0000160	response regulator 9
LOC137824216	-1.21152	1.02669e-08	7.66388e-07	439.637	365.283	355.86	475.193	1232.17	836.917	663.309	1058.46	description "probable serine/threonine-protein kinase At1g01540"	Phvul.008G059400		AT1G01540	protein autophosphorylation	protein serine/threonine kinase activity	GO:0006468,GO:0005524,GO:0004672	Protein kinase superfamily protein
LOC137814541	-1.21273	0.0021252	0.0144059	41.216	14.6113	27.041	26.3161	31.742	71.6864	64.7675	84.7263	description "uncharacterized LOC137814541"	Phvul.001G186900		AT2G27770	#N/A	molecular_function	0	Plant protein of unknown function (DUF868)
LOC137814364	-1.21353	0.00247162	0.0161631	3253.95	1546.85	2149.22	994.748	5301.88	4448.01	1955.31	6716.7	description "glycine-rich protein 23-like"	Phvul.001G168900		0	#N/A	#N/A	0	0
LOC137820593	-1.21548	5.00642e-05	0.00082495	1205.83	713.032	977.802	475.945	2563.41	1610.78	1385.8	2267.96	description "L-ascorbate oxidase homolog"	Phvul.009G021000		AT1G76160	#N/A	oxidoreductase activity	GO:0055114,GO:0016491,GO:0005507	SKU5 similar 5
LOC137806875	-1.21617	0.00013376	0.00179638	41.216	30.1967	54.082	33.0831	50.0177	105.37	104.968	106.829	description "uncharacterized LOC137806875"	Phvul.003G090300		AT5G49800	#N/A	lipid binding	GO:0008289	Polyketide cyclase/dehydrase and lipid transport superfamily protein
LOC137810415	-1.21626	7.91033e-06	0.000188258	103.568	68.1861	134.123	90.2266	302.992	179.648	170.852	265.23	description "uncharacterized LOC137810415"	Phvul.002G049700		AT1G10020	#N/A	molecular_function	0	Protein of unknown function (DUF1005)
LOC137832806	-1.21991	2.18814e-05	0.000428567	31384.4	15134.4	39015.8	16940	53308.3	64352.8	58865.8	62165.7	description "chlorophyll a-b binding protein CP24 10A, chloroplastic"	Phvul.006G207300		AT1G15820	nonphotochemical quenching	chlorophyll binding	GO:0016020,GO:0009765	light harvesting complex photosystem II subunit 6
LOC137820420	-1.22118	1.21429e-11	2.35105e-09	1929.75	1306.25	2067.01	1295.5	4147.62	3713.01	3746.46	3769.7	description "rhodanese-like domain-containing protein 14, chloroplastic"	Phvul.009G048400	-0.61826	AT4G27700	#N/A	molecular_function	0	Rhodanese/Cell cycle control phosphatase superfamily protein
LOC137822651	-1.22216	0.00249455	0.0162673	4222	1254.62	3367.14	1045.88	4196.68	6559.73	5692.84	6619.7	description "glutamate synthase [NADH], amyloplastic"	Phvul.009G053900		AT5G53460	ammonia assimilation cycle	glutamate synthase (NADH) activity	GO:0055114,GO:0016491,GO:0008152,GO:0015930,GO:0006807,GO:0016638,GO:0006537	NADH-dependent glutamate synthase 1
LOC137810575	-1.22359	0.00164483	0.0118367	17.966	11.6891	22.7144	18.0453	36.5514	54.4125	21.2169	51.5725	description "remorin-like"	Phvul.002G068600		AT1G13920	biological_process	molecular_function	0	Remorin family protein
LOC137834571	-1.22416	0.00676747	0.0341163	61.2956	36.0412	31.3676	12.7821	60.5984	101.052	51.3673	115.424	description "GDSL esterase/lipase At1g71691"	Phvul.005G001100		AT1G71691	biological_process	hydrolase activity, acting on ester bonds	GO:0016788	GDSL-like Lipase/Acylhydrolase superfamily protein
LOC137806681	-1.22581	0.000524409	0.00507666	134.216	71.1084	89.7761	34.5869	179.871	196.922	156.335	234.532	description "glucose-6-phosphate/phosphate translocator 2, chloroplastic-like"	Phvul.003G076600		AT1G61800	glucose-6-phosphate transport	antiporter activity	0	glucose-6-phosphate/phosphate translocator 2
LOC137823347	-1.2282	0.00936238	0.0433205	5.2841	4.87044	10.8164	7.51888	13.4663	17.2738	22.3336	13.5071	description "heavy metal-associated isoprenylated plant protein 21-like"	Phvul.008G010200		AT5G17450	detoxification of cadmium ion	metal ion binding	GO:0046872,GO:0030001	Heavy metal transport/detoxification superfamily protein
LOC137822785	-1.22824	5.41309e-05	0.000871865	30.6478	15.5854	30.2859	23.3085	61.5602	69.959	41.3172	58.94	description "WEB family protein At1g75720-like"	Phvul.009G016600		AT1G75720	#N/A	molecular_function	0	Plant protein of unknown function (DUF827)
LOC137832675	-1.22849	0.000636446	0.00589712	21.1364	11.6891	16.2246	19.5491	33.6658	50.0941	25.6837	51.5725	description "uncharacterized protein At1g08160-like"	Phvul.006G194400		AT5G22870	biological_process	molecular_function	0	Late embryogenesis abundant (LEA) hydroxyproline-rich glycoprotein family
LOC137806665	-1.23341	4.84015e-07	1.97723e-05	107.796	79.8752	113.572	95.4898	326.077	186.557	170.852	248.039	description "uncharacterized LOC137806665"	Phvul.003G075300		AT1G57680	#N/A	molecular_function	0	0
PhvuCr108	-1.23352	1.22984e-06	4.08198e-05	149.012	104.227	213.083	146.618	315.496	348.931	490.223	284.877	rrn23	#N/A		#N/A	#N/A	#N/A	#N/A	#N/A
LOC137821983	-1.23358	9.59801e-05	0.00137426	39.1024	53.5748	46.5105	74.4369	183.719	88.9602	91.5678	141.21	description "ninja-family protein AFP3-like"	Phvul.009G202000		AT3G29575	negative regulation of DNA-templated transcription	protein binding	GO:0007165	ABI five binding protein 3
LOC137822583	-1.23493	4.09709e-05	0.000703163	68.6933	26.3004	47.5922	34.5869	96.1879	113.144	85.9844	119.108	description "phospholipase D alpha 1-like"	Phvul.009G093500		AT3G15730	abscisic acid-activated signaling pathway	GTPase activator activity	GO:0005515,GO:0003824	phospholipase D alpha 1
LOC137827273	-1.23614	0.0047361	0.0262496	7.39775	8.76679	10.8164	5.26322	17.3138	15.5464	17.8669	24.5583	description "uncharacterized LOC137827273"	Phvul.011G168000		AT3G14760	#N/A	molecular_function	0	0
LOC137812817	-1.23687	0.000601669	0.00566239	36.9887	22.404	32.4492	27.068	100.997	61.3221	34.6171	82.2704	description "uncharacterized LOC137812817"	Phvul.002G307300		AT4G29310	#N/A	molecular_function	0	Protein of unknown function (DUF1005)
LOC137820322	-1.23754	5.1084e-05	0.000834357	3277.2	1618.93	3028.59	1216.55	5293.22	5711.59	4189.79	6355.7	description "probable aquaporin PIP2-8"	Phvul.009G118900	-0.702446	AT4G35100	transmembrane transport	mRNA binding	GO:0016020,GO:0006810,GO:0005215	plasma membrane intrinsic protein 3
LOC137827994	-1.23772	5.99202e-10	6.96086e-08	919.434	880.575	1485.09	1080.46	2788.49	2615.26	2008.91	2880.69	description "receptor-like protein EIX2"	Phvul.007G087600		AT1G74170	signal transduction	molecular_function	GO:0005515	receptor like protein 13
LOC137830290	-1.23823	0.000154146	0.00200218	21.1364	11.6891	30.2859	16.5415	38.4751	48.3667	51.3673	47.8888	description "putative phytosulfokines 6"	Phvul.007G223101		AT3G44735	cell population proliferation	molecular_function	GO:0008283,GO:0008083,GO:0005576	PHYTOSULFOKINE 3 PRECURSOR
LOC137816457	-1.24445	3.01585e-05	0.000549026	11.625	18.5077	25.9594	21.0529	47.1321	44.0483	50.2506	41.7492	description "uncharacterized LOC137816457"	#N/A		#N/A	#N/A	#N/A	#N/A	#N/A
LOC137830185	-1.24453	0.00023577	0.00273379	54.9547	36.0412	56.2453	41.3538	145.244	101.916	53.6007	144.894	description "probable pectinesterase 53"	Phvul.007G212000		AT5G19730	cotyledon vascular tissue pattern formation	pectinesterase activity	GO:0042545,GO:0030599,GO:0005618	Pectin lyase-like superfamily protein
LOC137810647	-1.24729	0.0100648	0.0458854	22.1932	5.84453	17.3062	5.26322	30.7801	32.8203	24.567	29.47	description "WAT1-related protein At5g40210-like"	Phvul.002G073000		AT5G40210	#N/A	transmembrane transporter activity	GO:0016021,GO:0016020,GO:0022857	nodulin MtN21 /EamA-like transporter family protein
LOC137831680	-1.25435	0.00177242	0.0125453	10.5682	6.81861	9.73476	7.51888	18.2757	22.456	18.9836	22.1025	description "formin-like protein 11"	Phvul.006G090300		AT3G05470	actin cytoskeleton organization	actin binding	0	Actin-binding FH2 (formin homology 2) family protein
LOC137822670	-1.25578	2.95427e-05	0.000541528	24.3069	16.5595	22.7144	24.0604	50.9796	65.6405	35.7338	56.4842	description "phospholipase D alpha 1-like"	Phvul.009G093400		AT3G15730	abscisic acid-activated signaling pathway	GTPase activator activity	GO:0005515,GO:0003824	phospholipase D alpha 1
LOC137822709	-1.25669	2.59899e-05	0.000490432	23.2501	33.119	36.7758	34.5869	89.4547	79.4596	44.6672	92.0938	description "formin-like protein 4"	Phvul.009G182900		AT1G70140	actin cytoskeleton organization	actin binding	0	formin 8
LOC137833012	-1.25751	0.000388391	0.0040195	404.762	178.258	455.37	139.851	555.966	754.866	696.809	805.513	description "rho GTPase-activating protein 3-like"	Phvul.006G116300		AT2G46710	plant-type cell wall organization	protein binding	GO:0007165	Rho GTPase activating protein with PAK-box/P21-Rho-binding domain
LOC137806949	-1.25877	2.44079e-06	7.07755e-05	38.0455	19.4818	28.1226	24.0604	65.4078	72.5501	55.834	66.3075	description "membrane protein PM19L"	Phvul.003G106300		AT5G18970	biological_process	molecular_function	0	AWPM-19-like family protein
LOC137812882	-1.25935	3.7172e-07	1.58467e-05	48.6138	37.9894	50.8371	27.068	98.1116	86.3691	91.5678	114.196	description "indole-3-pyruvate monooxygenase YUCCA2-like"	Phvul.002G313200		AT4G13260	auxin biosynthetic process	flavin adenine dinucleotide binding	0	Flavin-binding monooxygenase family protein
LOC137832737	-1.26035	0.000726453	0.00648851	13.7387	8.76679	15.143	10.5264	21.1613	25.047	34.6171	34.3817	description "transcription factor MYB83-like"	Phvul.011G212000		AT3G08500	positive regulation of DNA-templated transcription	DNA-binding transcription factor activity	0	myb domain protein 83
LOC137822799	-1.26374	0.00250592	0.0163087	35.9319	9.74088	23.7961	12.0302	43.2845	54.4125	37.9672	57.7121	description "inactive protein RESTRICTED TEV MOVEMENT 2-like"	Phvul.009G196600		AT2G27140	cellular response to heat	molecular_function	0	HSP20-like chaperones superfamily protein
LOC137831102	-1.2714	0.000540999	0.00521553	67.6365	75.0047	143.858	50.3765	112.54	278.109	225.57	194.011	description "uncharacterized LOC137831102"	Phvul.006G025300		AT4G19645	lipid homeostasis	molecular_function	GO:0016021	TRAM, LAG1 and CLN8 (TLC) lipid-sensing domain containing protein
LOC137830462	-1.27181	0.00335289	0.0202011	7.39775	5.84453	17.3062	7.51888	20.1995	22.456	22.3336	25.7863	description "protein trichome birefringence-like 36"	Phvul.007G242600		AT3G54260	biological_process	O-acetyltransferase activity	0	TRICHOME BIREFRINGENCE-LIKE 36
LOC137835741	-1.27348	0.000759039	0.00671502	34.8751	17.5336	23.7961	9.77454	50.9796	62.1858	48.0173	42.9771	description "fasciclin-like arabinogalactan protein 12"	Phvul.005G135944		AT5G03170	plant-type secondary cell wall biogenesis	molecular_function	0	FASCICLIN-like arabinogalactan-protein 11
LOC137819315	-1.27424	0.0050514	0.0275338	120.478	36.0412	137.368	36.0906	118.311	204.695	222.22	250.495	description "probable LRR receptor-like serine/threonine-protein kinase At1g05700"	Phvul.010G143100		AT4G29990	biological_process	molecular_function	GO:0006468,GO:0004672	Leucine-rich repeat transmembrane protein kinase protein
LOC137806319	-1.27738	3.17529e-07	1.38542e-05	124.705	86.6938	168.736	101.505	246.241	317.838	231.153	369.603	description "zinc finger protein CONSTANS-LIKE 16-like"	Phvul.003G036000		AT1G25440	regulation of DNA-templated transcription	DNA-binding transcription factor activity	GO:0008270,GO:0005622,GO:0005515	B-box type zinc finger protein with CCT domain
LOC137820845	-1.2775	9.42301e-08	5.10628e-06	127.875	163.647	261.757	195.491	409.76	357.568	524.84	524.32	description "dehydration-responsive element-binding protein 3-like"	Phvul.009G109600		AT5G11590	positive regulation of DNA-templated transcription	DNA-binding transcription factor activity	GO:0006355,GO:0003700	Integrase-type DNA-binding superfamily protein
LOC137816290	-1.28308	0.00585625	0.0306431	406.876	108.124	520.269	106.768	656.001	725.501	556.107	838.667	description "L-ascorbate oxidase homolog"	Phvul.001G001500		AT1G76160	#N/A	oxidoreductase activity	GO:0055114,GO:0016491,GO:0005507	SKU5 similar 5
LOC137812402	-1.28656	0.000273558	0.00305017	175.432	121.761	153.593	42.1057	281.83	310.929	294.804	310.663	description "cytochrome P450 71AU50-like"	Phvul.002G263900		AT3G26300	biological_process	oxidoreductase activity, acting on paired donors, with incorporation or reduction of molecular oxygen, NAD(P)H as one donor, and incorporation of one atom of oxygen	GO:0055114,GO:0020037,GO:0016705,GO:0005506	cytochrome P450, family 71, subfamily B, polypeptide 34
LOC137824398	-1.28959	1.90178e-05	0.000382558	275.83	192.869	338.553	111.279	459.778	585.583	586.258	609.047	description "probable inactive receptor-like protein kinase At3g56050"	Phvul.008G221900		AT5G45840	cell surface receptor signaling pathway	ATP binding	GO:0005515,GO:0006468,GO:0004672	Leucine-rich repeat protein kinase family protein
LOC137827296	-1.29388	0.000125617	0.00171428	89.8298	51.6266	134.123	59.3992	163.519	274.654	144.052	235.76	description "protein ABA DEFICIENT 4, chloroplastic"	Phvul.008G005900		AT1G67080	abscisic acid biosynthetic process	molecular_function	0	abscisic acid (aba)-deficient 4
LOC137832753	-1.29803	0.00341515	0.0204898	49.6706	42.8599	40.0207	37.5944	118.311	197.785	54.7174	45.4329	description "proline-rich protein 4-like"	Phvul.011G209350		0	#N/A	#N/A	0	0
LOC137826008	-1.30218	0.00551019	0.0292706	29.591	11.6891	30.2859	6.76699	42.3227	65.6405	40.2005	41.7492	description "zeatin O-glucosyltransferase-like"	Phvul.008G158106		AT2G36780	response to bacterium	glycosyltransferase activity	GO:0016758,GO:0008152	UDP-Glycosyltransferase superfamily protein
LOC137827584	-1.30401	1.10906e-05	0.000247766	17.966	16.5595	21.6328	20.301	36.5514	57.0036	41.3172	54.0283	description "uncharacterized LOC137827584"	Phvul.007G278800		0	#N/A	#N/A	0	0
LOC137808593	-1.30909	0.00482698	0.0266387	7.39775	12.6631	5.4082	4.51133	15.3901	20.7286	18.9836	18.4188	description "uncharacterized LOC137808593"	Phvul.003G277200		AT4G19460	#N/A	glycosyltransferase activity	0	UDP-Glycosyltransferase superfamily protein
LOC137831888	-1.31002	0.000438471	0.00444134	500.933	242.548	540.82	136.092	706.981	994.109	895.578	920.938	description "NADPH HC-toxin reductase 1-like"	Phvul.006G111600		AT5G42800	anthocyanin-containing compound biosynthetic process	dihydrokaempferol 4-reductase activity	GO:0050662,GO:0003824	dihydroflavonol 4-reductase
LOC137825000	-1.31114	0.000116485	0.00160378	190.228	145.139	227.144	61.6548	318.382	449.983	346.171	429.771	description "L-ascorbate oxidase homolog"	Phvul.011G025400	0.467608	AT1G76160	#N/A	oxidoreductase activity	GO:0055114,GO:0016491,GO:0005507	SKU5 similar 5
LOC137810030	-1.31115	0.0104364	0.0472024	9.51139	3.89635	7.57148	5.26322	20.1995	19.8649	8.93345	14.735	description "uncharacterized LOC137810030"	Phvul.002G010500		AT5G67550	biological_process	molecular_function	0	0
LOC137828390	-1.31178	7.58229e-05	0.001143	315.989	188.973	308.267	163.912	907.052	419.754	372.971	723.243	description "protein EXORDIUM-like 5"	Phvul.007G110600		AT2G17230	#N/A	molecular_function	0	EXORDIUM like 5
LOC137830807	-1.31388	1.05814e-06	3.66037e-05	178.603	216.247	258.512	403.012	685.82	520.806	576.207	849.718	description "MLP-like protein 43"	Phvul.011G183300		AT1G23130	defense response	molecular_function	GO:0009607,GO:0006952	Polyketide cyclase/dehydrase and lipid transport superfamily protein
LOC137811402	-1.31708	2.43094e-05	0.000466777	537.922	235.729	683.596	278.199	990.735	1159.94	1128.96	1040.05	description "chlorophyll a-b binding protein, chloroplastic"	Phvul.002G154500		AT1G29930	photosynthesis, light harvesting in photosystem I	chlorophyll binding	GO:0016020,GO:0009765	chlorophyll A/B binding protein 1
LOC137825994	-1.31917	0.00555979	0.0294794	429.069	343.853	581.922	67.6699	931.099	880.101	600.774	1134.6	description "expansin-A1-like"	Phvul.008G037500		AT1G69530	plant-type cell wall loosening	molecular_function	0	expansin A1
PhvuCp21	-1.32004	1.45147e-08	9.99203e-07	941.627	879.601	748.495	1040.61	1783.32	1959.72	3436.03	1838.19	petN cytochrome b6/f complex subunit VIII	#N/A		#N/A	#N/A	#N/A	#N/A	#N/A
LOC137820535	-1.32237	0.000559188	0.00535131	21.1364	6.81861	15.143	11.2783	29.8182	39.7298	27.917	36.8375	description "probable inactive receptor kinase At4g23740"	Phvul.009G136800		AT4G23740	#N/A	kinase activity	GO:0006468,GO:0005524,GO:0004672	Leucine-rich repeat protein kinase family protein
LOC137817080	-1.3254	0.00860038	0.04081	16.9091	2.92226	7.57148	7.51888	15.3901	22.456	25.6837	23.3304	description "transcription factor MYB46-like"	Phvul.L009043		AT5G12870	defense response to fungus	DNA-binding transcription factor activity	0	myb domain protein 46
LOC137825632	-1.32667	0.00262215	0.0168454	58.1251	16.5595	48.6738	15.7896	105.807	101.052	61.4175	77.3588	description "inactive protein RESTRICTED TEV MOVEMENT 2-like"	Phvul.008G161400		AT5G04890	response to virus	molecular_function	0	HSP20-like chaperones superfamily protein
LOC137820825	-1.33118	0.00144579	0.0107923	49.6706	27.2745	127.634	83.4596	113.502	185.694	226.686	198.923	description "uncharacterized LOC137820825"	#N/A		#N/A	#N/A	#N/A	#N/A	#N/A
LOC137808675	-1.33242	0.0087137	0.0412267	5.2841	4.87044	10.8164	6.0151	18.2757	22.456	8.93345	17.1908	description "protein TORNADO 2-like"	Phvul.003G284700		AT5G46700	leaf vascular tissue pattern formation	molecular_function	GO:0016021	Tetraspanin family protein
LOC137823744	-1.33302	0.00105763	0.0085769	105.682	54.5489	113.572	23.3085	182.757	171.875	174.202	216.113	description "uncharacterized LOC137823744"	Phvul.008G275400		AT5G54630	regulation of DNA-templated transcription	DNA-binding transcription factor activity	0	zinc finger protein-related
LOC137818260	-1.34052	2.96737e-05	0.00054286	51.7842	77.927	85.4495	142.107	291.449	188.285	163.035	266.458	description "beta-glucuronosyltransferase GlcAT14C"	Phvul.010G014000		AT5G15050	#N/A	glucuronosyltransferase activity	GO:0016020,GO:0008375	Core-2/I-branching beta-1,6-N-acetylglucosaminyltransferase family protein
LOC137835366	-1.34809	0.000115995	0.00159941	40381.1	14866.5	49684	18025	66017.6	85505.4	73792.5	87697.8	description "chlorophyll a-b binding protein 13, chloroplastic-like"	Phvul.005G085800		AT5G54270	photosynthesis	protein binding	GO:0016020,GO:0009765	light-harvesting chlorophyll B-binding protein 3
LOC137808617	-1.34891	1.05587e-12	2.51608e-10	443.865	401.324	307.186	369.929	1114.82	834.326	759.343	1170.2	description "subtilisin-like serine-protease S"	Phvul.003G279300		AT4G10520	biological_process	serine-type endopeptidase activity	GO:0006508,GO:0004252	Subtilase family protein
LOC137818525	-1.3513	0.00193244	0.0133824	141.614	29.2226	134.123	72.9331	165.443	339.431	180.902	276.281	description "protein LATERAL BRANCHING OXIDOREDUCTASE 1-like"	Phvul.010G015900		AT3G19010	#N/A	molecular_function	GO:0055114,GO:0016491	2-oxoglutarate (2OG) and Fe(II)-dependent oxygenase superfamily protein
LOC137838165	-1.35208	3.45344e-08	2.16855e-06	76.0911	69.1602	127.634	66.918	211.613	190.012	196.536	266.458	description "uncharacterized LOC137838165"	Phvul.004G174300		AT4G29310	#N/A	molecular_function	0	Protein of unknown function (DUF1005)
LOC137807843	-1.3558	0.000147627	0.00194055	58.1251	22.404	37.8574	18.7972	95.226	101.916	72.5843	77.3588	description "rac-like GTP-binding protein ARAC8"	Phvul.003G197900		AT3G48040	abscisic acid-activated signaling pathway	GTP binding	GO:0007264,GO:0005525	RHO-related protein from plants 10
LOC137825403	-1.35626	0.00596098	0.0310529	10.5682	11.6891	51.9187	15.7896	57.7127	55.2762	45.7839	69.9913	description "uncharacterized LOC137825403"	Phvul.004G134700		0	#N/A	#N/A	0	0
LOC137836655	-1.35887	0.00161746	0.0117038	445.978	158.776	585.167	118.046	742.57	777.322	955.879	875.505	description "uncharacterized LOC137836655"	Phvul.004G005100		AT3G27540	N-acetylglucosamine metabolic process	glycosyltransferase activity	GO:0016020,GO:0006487,GO:0003830	beta-1,4-N-acetylglucosaminyltransferase family protein
LOC137824880	-1.35902	0.00341444	0.0204898	5.2841	7.7927	7.57148	7.51888	11.5425	19.0012	16.7502	25.7863	description "auxin-induced protein 6B-like"	Phvul.011G037400		AT4G38840	response to auxin	molecular_function	GO:0009733	SAUR-like auxin-responsive protein family
LOC137819163	-1.36057	0.00152136	0.0111681	307.535	107.15	275.818	65.4143	345.314	487.986	498.04	606.591	description "root phototropism protein 3-like"	Phvul.010G152800		AT1G52770	#N/A	molecular_function	0	Phototropic-responsive NPH3 family protein
LOC137815225	-1.36443	1.24431e-06	4.0936e-05	159.58	101.305	160.083	68.4218	304.916	313.52	251.253	385.566	description "uncharacterized LOC137815225"	Phvul.001G259100		AT3G01750	#N/A	molecular_function	0	Ankyrin repeat family protein
LOC137819548	-1.36455	0.00100911	0.00829927	28.5342	13.6372	18.3879	9.77454	50.0177	39.7298	26.8003	62.6238	description "uncharacterized LOC137819548"	Phvul.010G023200		AT1G12280	defense response	ADP binding	GO:0043531	LRR and NB-ARC domains-containing disease resistance protein
LOC137834666	-1.36578	0.000188375	0.0023091	45.4433	14.6113	48.6738	23.3085	96.1879	85.5054	64.7675	90.8658	description "inactive protein RESTRICTED TEV MOVEMENT 2-like"	Phvul.005G011300		AT5G04890	response to virus	molecular_function	0	HSP20-like chaperones superfamily protein
LOC137829269	-1.36993	0.00103545	0.00845229	68.6933	16.5595	60.5718	27.068	75.9884	109.689	123.952	135.071	description "cysteine-rich receptor-like protein kinase 10"	Phvul.011G193300		AT4G23180	defense response to bacterium	protein serine/threonine kinase activity	GO:0006468,GO:0004672	cysteine-rich RLK (RECEPTOR-like protein kinase) 10
LOC137812404	-1.37268	1.14074e-12	2.68392e-10	3460.03	3055.71	4053.99	2190.25	9065.71	7996.05	7099.86	8872.93	description "protein ACTIVITY OF BC1 COMPLEX KINASE 8, chloroplastic-like"	Phvul.002G264200		AT5G64940	cellular response to oxidative stress	protein kinase activity	0	ABC2 homolog 13
LOC137835531	-1.37356	0.000118752	0.00163017	20.0796	14.6113	14.0613	17.2934	24.047	50.0941	42.4339	55.2563	description "zinc finger protein CONSTANS-LIKE 12-like"	Phvul.005G113300		AT3G21880	negative regulation of gene expression	DNA-binding transcription factor activity	GO:0005515	B-box type zinc finger protein with CCT domain
LOC137816093	-1.39348	0.0102591	0.0465883	8.45457	12.6631	4.32656	3.75944	9.61879	24.1834	18.9836	23.3304	description "uncharacterized LOC137816093"	Phvul.001G211200		AT2G47485	#N/A	molecular_function	0	0
LOC137830123	-1.39438	4.19113e-08	2.52105e-06	2332.4	1441.65	3012.37	1465.43	4553.53	5729.73	4888.83	6515.33	description "uncharacterized LOC137830123"	Phvul.007G206100		AT3G05900	#N/A	molecular_function	0	neurofilament protein-related
LOC137837870	-1.39547	1.10914e-08	8.11634e-07	85.6025	87.6679	152.511	69.1737	243.355	269.472	240.086	281.193	description "uncharacterized LOC137837870"	Phvul.004G143200		AT1G53345	#N/A	molecular_function	0	0
LOC137830167	-1.40031	4.68163e-05	0.000781828	283.228	121.761	233.634	192.483	310.687	663.315	397.538	821.476	description "uncharacterized LOC137830167"	#N/A		#N/A	#N/A	#N/A	#N/A	#N/A
LOC137832009	-1.40261	4.8732e-11	7.80846e-09	553.774	401.324	541.902	330.079	1443.78	1031.25	989.379	1360.53	description "dihydroceramide fatty acyl 2-hydroxylase FAH1-like"	Phvul.006G125900		AT2G34770	fatty acid metabolic process	fatty acid 2-hydroxylase activity	GO:0055114,GO:0016491,GO:0006633,GO:0005506	fatty acid hydroxylase 1
LOC137814079	-1.40671	0.000800044	0.00698142	12.6818	5.84453	16.2246	6.0151	24.047	27.6381	24.567	29.47	description "uncharacterized LOC137814079"	Phvul.001G136500		AT3G52110	#N/A	molecular_function	0	0
LOC137814341	-1.40742	0.000305351	0.00333268	29.591	17.5336	35.6941	19.5491	37.5133	102.779	75.9343	52.8004	description "pleiotropic drug resistance protein 1-like"	Phvul.001G166300		AT1G15520	abscisic acid transport	ABC-type transporter activity	GO:0016887,GO:0005524,GO:0016020	pleiotropic drug resistance 12
LOC137819664	-1.41062	0.0070296	0.0351046	9.51139	6.81861	15.143	5.26322	18.2757	31.0929	11.1668	35.6096	description "metalloendoproteinase 4-MMP-like"	Phvul.010G056300		AT2G45040	collagen catabolic process	metalloendopeptidase activity	GO:0031012,GO:0008270,GO:0006508,GO:0004222	Matrixin family protein
LOC137826403	-1.41333	1.3882e-07	7.04984e-06	336.069	206.507	420.758	175.19	781.046	709.09	682.292	854.63	description "glycerophosphodiester phosphodiesterase GDPDL1-like"	Phvul.008G274200		AT1G66970	intracellular phosphate ion homeostasis	calcium ion binding	GO:0008081,GO:0006629,GO:0008889	SHV3-like 2
LOC137837306	-1.41649	3.49015e-08	2.18422e-06	139.5	141.243	215.246	109.776	265.479	438.755	474.589	434.683	description "protein IQ-DOMAIN 3-like"	Phvul.004G075300		AT5G03040	#N/A	molecular_function	GO:0005515	IQ-domain 2
LOC137835521	-1.41881	0.00267475	0.017102	26.4205	9.74088	23.7961	5.26322	46.1702	38.0024	34.6171	52.8004	description "scarecrow-like protein 32"	Phvul.005G111800		AT3G49950	regulation of DNA-templated transcription	DNA-binding transcription factor activity	0	GRAS family transcription factor
LOC137820810	-1.41996	2.43357e-06	7.07755e-05	15332.4	8929.46	22477.6	8836.19	27816.6	42875.4	40103.4	37908.2	description "chlorophyll a-b binding protein 13, chloroplastic"	Phvul.011G155700		AT5G54270	photosynthesis	protein binding	GO:0016020,GO:0009765	light-harvesting chlorophyll B-binding protein 3
LOC137831561	-1.42294	4.38703e-11	7.3461e-09	50.7274	45.7821	46.5105	40.602	106.769	101.916	131.768	152.262	description "transcription factor RF2b-like"	Phvul.006G078500		AT2G40620	regulation of DNA-templated transcription	chromatin DNA binding	GO:0043565,GO:0006355,GO:0003700	Basic-leucine zipper (bZIP) transcription factor family protein
LOC137811403	-1.42674	2.20582e-05	0.000430759	491.422	205.532	607.882	213.536	949.374	1163.39	989.379	974.966	description "chlorophyll a-b binding protein, chloroplastic"	Phvul.002G154500		AT1G29930	photosynthesis, light harvesting in photosystem I	chlorophyll binding	GO:0016020,GO:0009765	chlorophyll A/B binding protein 1
LOC137821895	-1.42746	1.65763e-07	8.10798e-06	357.205	220.144	298.533	171.43	968.612	540.671	562.807	740.434	description "uncharacterized LOC137821895"	#N/A		#N/A	#N/A	#N/A	#N/A	#N/A
LOC137818017	-1.42892	1.535e-07	7.5479e-06	14773.3	6672.5	16654	8988.82	27299.1	32925.6	30431.8	36122.9	description "photosystem I subunit O"	Phvul.011G096400		AT1G08380	photosynthesis, light harvesting in photosystem I	mRNA binding	0	photosystem I subunit O
LOC137806073	-1.43025	0.000234579	0.00272167	268.432	152.932	308.267	69.9256	390.523	594.22	510.323	655.708	description "BTB/POZ domain-containing protein At1g50280-like"	Phvul.003G007300		AT3G19850	#N/A	molecular_function	0	Phototropic-responsive NPH3 family protein
LOC137822895	-1.4316	0.000308882	0.00336332	38.0455	21.4299	54.082	14.2859	88.4928	111.416	68.1175	72.4471	description "membrane protein PM19L-like"	Phvul.009G214500		AT5G46530	biological_process	molecular_function	0	AWPM-19-like family protein
LOC137834497	-1.43274	1.18113e-07	6.1323e-06	23.2501	20.4558	17.3062	21.0529	50.9796	57.0036	46.9006	67.5354	description "uncharacterized LOC137834497"	Phvul.005G107201		AT1G52855	#N/A	molecular_function	0	0
LOC137808250	-1.44229	0.000658428	0.00606152	413.217	123.709	346.125	139.851	830.101	635.677	347.288	963.915	description "lysine-rich arabinogalactan protein 18-like"	Phvul.003G238200		AT4G37450	megasporogenesis	molecular_function	0	arabinogalactan protein 18
LOC137836993	-1.44334	0.0093139	0.0431642	9.51139	2.92226	7.57148	3.75944	8.65691	17.2738	15.6335	22.1025	description "polygalacturonase QRT3-like"	Phvul.004G038700		AT4G20050	microsporogenesis	polygalacturonase activity	0	Pectin lyase-like superfamily protein
LOC137814615	-1.4532	0.000106299	0.00149115	125.762	86.6938	181.715	43.6095	221.232	313.52	276.937	383.11	description "transcription repressor OFP13-like"	Phvul.001G194000		AT5G04820	negative regulation of DNA-templated transcription	protein binding	0	ovate family protein 13
LOC137831188	-1.45516	0.00102392	0.00838767	152.182	37.9894	89.7761	33.835	194.299	250.47	149.635	262.774	description "uncharacterized LOC137831188"	Phvul.006G038800		AT5G54850	#N/A	molecular_function	0	0
LOC137827879	-1.45919	3.78167e-09	3.29999e-07	9347.58	5268.84	12495.1	9665.52	19848.4	25844.2	25962.8	29463.9	description "chlorophyll a-b binding protein CP26, chloroplastic-like"	Phvul.007G113000		AT4G10340	nonphotochemical quenching	chlorophyll binding	GO:0016020,GO:0009765	light harvesting complex of photosystem II 5
LOC137822658	-1.46269	4.34985e-05	0.000736346	67.6365	50.6526	103.837	28.5717	120.235	196.058	175.319	195.239	description "uncharacterized LOC137822658"	Phvul.009G250300		AT3G06840	#N/A	molecular_function	0	0
LOC137821442	-1.46437	0.00736761	0.0364304	26.4205	22.404	30.2859	5.26322	21.1613	72.5501	52.484	84.7263	description "probable receptor-like serine/threonine-protein kinase At5g57670"	Phvul.009G240100		AT2G18890	phosphorylation	kinase activity	GO:0006468,GO:0004672	Protein kinase superfamily protein
LOC137808408	-1.46593	4.55016e-07	1.87525e-05	184.944	87.6679	234.716	160.152	345.314	582.128	502.506	411.352	description "S-adenosyl-L-methionine:benzoic acid/salicylic acid carboxyl methyltransferase 3-like"	Phvul.003G255900		AT5G04380	methylation	S-adenosylmethionine-dependent methyltransferase activity	GO:0008168	S-adenosyl-L-methionine-dependent methyltransferases superfamily protein
LOC137826520	-1.46893	3.05523e-05	0.000554566	46.5001	20.4558	53.0004	23.3085	103.883	120.917	65.8842	101.917	description "inactive protein RESTRICTED TEV MOVEMENT 2-like"	Phvul.008G209700		AT2G27140	cellular response to heat	molecular_function	0	HSP20-like chaperones superfamily protein
LOC137808226	-1.46912	0.00936178	0.0433205	9.51139	2.92226	10.8164	4.51133	8.65691	19.0012	20.1003	28.2421	description "calcium-transporting ATPase 2, plasma membrane-type-like"	Phvul.003G235500		AT4G37640	calcium ion transmembrane transport	calcium ion transmembrane transporter activity	GO:0005516,GO:0046872,GO:0000166	calcium ATPase 2
LOC137832280	-1.46959	0.000552926	0.00530575	59.182	21.4299	87.6128	26.3161	92.3404	137.327	129.535	176.82	description "uncharacterized LOC137832280"	Phvul.006G154800		AT3G17570	biological_process	molecular_function	GO:0005515	F-box and associated interaction domains-containing protein
LOC137814518	-1.47235	0.000231861	0.00269519	19.0228	8.76679	19.4695	7.51888	37.5133	47.503	29.0337	34.3817	description "probable glycosyltransferase At5g03795"	Phvul.001G184500		AT5G03795	protein glycosylation	molecular_function	0	Exostosin family protein
LOC137837079	-1.47665	0.00590081	0.0308085	121.534	19.4818	65.98	21.8048	83.6834	179.648	168.619	202.606	description "protein trichome birefringence-like 19"	Phvul.004G048900		AT5G15900	#N/A	O-acetyltransferase activity	0	TRICHOME BIREFRINGENCE-LIKE 19
LOC137836869	-1.47953	0.00123211	0.00963803	4.22728	11.6891	4.32656	9.02266	25.0088	17.2738	21.2169	19.6467	description "uncharacterized LOC137836869"	Phvul.007G086900		0	#N/A	#N/A	0	0
LOC137831529	-1.48156	0.00368174	0.0217453	42.2728	7.7927	80.0413	53.3841	97.1497	121.78	187.602	105.601	description "uncharacterized LOC137831529"	Phvul.006G074200		AT1G06980	#N/A	molecular_function	0	0
LOC137811430	-1.49104	2.89083e-09	2.59238e-07	48.6138	41.8858	74.6332	51.8803	119.273	198.649	138.468	151.034	description "MLP-like protein 43"	Phvul.011G182900		AT1G70890	defense response	molecular_function	GO:0009607,GO:0006952	MLP-like protein 43
LOC137829733	-1.49334	0.00189548	0.0131952	7.39775	5.84453	8.65312	8.27077	13.4663	34.5476	16.7502	19.6467	description "zinc finger protein ZAT5"	Phvul.007G139600		AT5G04390	#N/A	transcription cis-regulatory region binding	0	C2H2-type zinc finger family protein
LOC137814546	-1.49441	0.000293508	0.00322997	16.9091	11.6891	7.57148	9.77454	19.2376	34.5476	44.6672	30.6979	description "growth-regulating factor 3"	Phvul.001G187500		AT3G52910	DNA-templated transcription	ATP binding	GO:0006355,GO:0005634,GO:0005524,GO:0032502,GO:0006351	growth-regulating factor 4
LOC137826010	-1.49665	7.26285e-10	7.98785e-08	145.841	96.4347	154.675	73.685	296.259	352.386	307.087	365.919	description "LRR receptor-like serine/threonine-protein kinase RGI2"	Phvul.008G122200		AT5G48940	maintenance of root meristem identity	ATP binding	GO:0006468,GO:0005524,GO:0004672,GO:0005515	Leucine-rich repeat transmembrane protein kinase family protein
LOC137807064	-1.50564	0.00416166	0.0238082	6.34092	1.94818	9.73476	4.51133	18.2757	12.9554	14.5169	17.1908	description "MATH domain and coiled-coil domain-containing protein At3g58400"	Phvul.003G119900		AT3G17380	biological_process	molecular_function	GO:0005515	TRAF-like family protein
LOC137818389	-1.50599	0.00730324	0.0361891	112.023	35.0672	193.614	28.5717	114.464	338.567	357.338	235.76	description "uncharacterized LOC137818389"	#N/A		#N/A	#N/A	#N/A	#N/A	#N/A
LOC137828482	-1.50731	2.28015e-12	4.87139e-10	209.251	270.796	249.859	154.137	502.101	639.995	584.024	783.411	description "glycine-rich cell wall structural protein 2"	Phvul.007G091400		AT5G61660	biological_process	molecular_function	0	glycine-rich protein
LOC137829717	-1.51011	1.2389e-05	0.00027091	15.8523	9.74088	11.898	9.02266	28.8564	36.275	33.5004	31.9258	description "uncharacterized GPI-anchored protein At5g19250-like"	Phvul.007G053500		AT3G06035	#N/A	molecular_function	0	Glycoprotein membrane precursor GPI-anchored
LOC137810187	-1.52026	2.33598e-06	6.87007e-05	23.2501	34.0931	29.2043	25.5642	81.7597	53.5489	64.7675	122.792	description "geranylgeranyl pyrophosphate synthase, chloroplastic-like"	Phvul.002G026400		AT4G36810	embryo development ending in seed dormancy	dimethylallyltranstransferase activity	GO:0008299	geranylgeranyl pyrophosphate synthase 1
LOC137829746	-1.52881	0.000495279	0.00488369	14.7955	8.76679	9.73476	4.51133	22.1232	25.9107	22.3336	36.8375	description "VAN3-binding protein-like"	Phvul.007G174400		AT3G22810	auxin-activated signaling pathway	phosphatidylinositol binding	0	Plant protein of unknown function (DUF828) with plant pleckstrin homology-like region
LOC137807370	-1.53144	1.3839e-06	4.48129e-05	35.9319	15.5854	30.2859	35.3387	66.3696	71.6864	85.9844	116.652	description "probable receptor-like serine/threonine-protein kinase At5g57670"	Phvul.003G149100		AT5G57670	#N/A	kinase activity	GO:0006950,GO:0006468,GO:0005524,GO:0004672	Protein kinase superfamily protein
LOC137828303	-1.53274	0.00522059	0.0281343	21.1364	5.84453	18.3879	4.51133	25.0088	32.8203	25.6837	58.94	description "multiple C2 domain and transmembrane region protein 5"	Phvul.011G056600		AT3G57880	plasmodesma organization	protein binding	GO:0005515	Calcium-dependent lipid-binding (CaLB domain) plant phosphoribosyltransferase family protein
LOC137826616	-1.53423	3.7702e-05	0.000654922	13.7387	4.87044	10.8164	14.2859	31.742	33.684	30.1504	31.9258	description "uncharacterized LOC137826616"	Phvul.009G170200		0	#N/A	#N/A	0	0
LOC137832476	-1.53529	1.04437e-06	3.65604e-05	136.33	75.0047	156.838	60.151	326.077	267.744	249.02	394.161	description "receptor-like protein 51"	Phvul.006G174100		AT4G18760	positive regulation of defense response to bacterium	molecular_function	GO:0005515	receptor like protein 51
LOC137808845	-1.53549	0.0003747	0.00390171	7.39775	8.76679	6.48984	11.2783	25.0088	16.4101	35.7338	23.3304	description "U2 spliceosomal RNA"	#N/A		#N/A	#N/A	#N/A	#N/A	#N/A
LOC137807165	-1.53889	6.29333e-06	0.000156802	36.9887	24.3522	34.6125	12.7821	81.7597	63.0495	69.2342	98.2333	description "subtilisin-like protease SBT1.8"	Phvul.003G130300		AT2G05920	#N/A	serine-type endopeptidase activity	GO:0006508,GO:0004252	Subtilase family protein
LOC137813611	-1.54659	3.81006e-09	3.30923e-07	236.728	218.196	334.227	240.604	428.998	1012.25	808.477	756.397	description "light-regulated protein, chloroplastic"	Phvul.001G085200		AT3G26740	circadian rhythm	molecular_function	0	CCR-like
LOC137806638	-1.54946	0.00825563	0.0395585	67.6365	96.4347	40.0207	9.02266	75.9884	183.103	262.42	100.689	description "protein ENHANCED DISEASE RESISTANCE 2-like"	Phvul.003G071900		AT1G59650	#N/A	molecular_function	0	Protein of unknown function (DUF1336)
LOC137806438	-1.55035	0.00205495	0.0140218	5.2841	12.6631	11.898	24.0604	20.1995	32.8203	60.3008	47.8888	description "probable membrane-associated kinase regulator 6"	Phvul.003G048900		AT5G52900	#N/A	molecular_function	0	0
LOC137814836	-1.55763	1.76291e-05	0.000360475	1112.83	444.184	1419.11	563.916	1664.05	2971.1	2379.65	3402.56	description "uncharacterized LOC137814836"	#N/A		#N/A	#N/A	#N/A	#N/A	#N/A
LOC137824221	-1.56638	2.0017e-06	6.03009e-05	54692.6	23064.4	67843.7	26836.4	94634.4	134985	139277	141792	description "chlorophyll a-b binding protein 215, chloroplastic"	Phvul.008G285100		AT2G05100	cellular response to abscisic acid stimulus	chlorophyll binding	GO:0016020,GO:0009765	photosystem II light harvesting complex gene 2.1
LOC137808519	-1.56735	4.86047e-05	0.000807342	25.3637	18.5077	47.5922	18.0453	66.3696	51.8215	103.851	100.689	description "phosphoinositide phosphatase SAC6-like"	Phvul.003G269400		AT3G51460	cell tip growth	phosphatidylinositol-4-phosphate phosphatase activity	GO:0042578,GO:0052866	Phosphoinositide phosphatase family protein
LOC137810844	-1.57041	1.45026e-07	7.30512e-06	116.25	39.9376	72.4699	58.6473	239.508	190.876	184.252	235.76	description "putative E3 ubiquitin-protein ligase LIN"	Phvul.002G100200		AT3G06880	#N/A	molecular_function	0	Transducin/WD40 repeat-like superfamily protein
LOC137812629	-1.58064	2.48075e-08	1.58999e-06	507.274	214.299	517.024	294.74	1354.33	1022.61	940.245	1264.75	description "tubulin beta-1 chain"	Phvul.002G289100	-0.440922	AT5G62690	microtubule cytoskeleton organization	GTP binding	GO:0003924,GO:0007017,GO:0005874	tubulin beta chain 2
LOC137829718	-1.58754	3.45505e-05	0.000613949	13.7387	10.715	17.3062	7.51888	31.742	41.4572	25.6837	46.6608	description "probable inactive patatin-like protein 9"	Phvul.007G172300		AT3G63200	#N/A	molecular_function	GO:0006629	PATATIN-like protein 9
LOC137818675	-1.59866	0.00218261	0.014688	38.0455	24.3522	72.4699	12.7821	61.5602	95.006	202.119	85.9542	description "NADPH-dependent aldo-keto reductase, chloroplastic-like"	Phvul.010G016700		AT2G37770	response to cold	alcohol dehydrogenase (NADP+) activity	0	NAD(P)-linked oxidoreductase superfamily protein
LOC137813279	-1.60012	4.09786e-08	2.48101e-06	22.1932	13.6372	15.143	14.2859	43.2845	49.2304	51.3673	52.8004	description "class V chitinase CHIT5-like"	Phvul.001G046400		AT4G19810	chitin catabolic process	chitinase activity	GO:0005975,GO:0004553	Glycosyl hydrolase family protein with chitinase insertion domain
LOC137821079	-1.60148	0.000506763	0.00495295	4.22728	3.89635	9.73476	9.02266	17.3138	25.047	18.9836	20.8746	description "uncharacterized LOC137821079"	Phvul.009G144700		AT1G09890	carbohydrate metabolic process	carbohydrate binding	0	Rhamnogalacturonate lyase family protein
LOC137837013	-1.60363	0.00556059	0.0294794	16.9091	4.87044	16.2246	2.25566	43.2845	22.456	25.6837	28.2421	description "hydroquinone glucosyltransferase-like"	Phvul.010G042400		AT4G01070	lignin biosynthetic process	glycosyltransferase activity	GO:0016758,GO:0008152	UDP-Glycosyltransferase superfamily protein
LOC137826412	-1.60473	3.10718e-05	0.000562896	19.0228	5.84453	12.9797	10.5264	44.2464	31.9566	30.1504	39.2933	description "cyclin-U4-1"	Phvul.008G049600		AT2G44740	#N/A	protein binding	0	cyclin p4;1
LOC137806857	-1.62153	0.000456424	0.00458075	52.841	37.9894	88.6945	17.2934	71.179	187.421	186.486	157.173	description "uncharacterized LOC137806857"	Phvul.003G091400		AT5G19190	#N/A	molecular_function	0	0
LOC137810821	-1.63292	0.00104393	0.00849542	44.3865	15.5854	42.184	6.0151	80.7978	94.1423	78.1677	78.5867	description "protein WVD2-like 7"	Phvul.002G093500		AT1G70950	response to abscisic acid	molecular_function	0	TPX2 (targeting protein for Xklp2) protein family
LOC137811516	-1.63485	1.95531e-08	1.31204e-06	27.4773	17.5336	16.2246	15.0378	69.2553	57.0036	50.2506	57.7121	description "remorin-like"	Phvul.002G168100		AT1G13920	biological_process	molecular_function	0	Remorin family protein
LOC137826441	-1.64611	3.09587e-14	9.92119e-12	119.421	110.072	162.246	100.753	436.693	304.019	329.421	467.836	description "uncharacterized LOC137826441"	Phvul.008G128400		AT4G13100	biological_process	molecular_function	0	RING/U-box superfamily protein
LOC137827859	-1.64999	0.00414676	0.0237595	115.193	37.9894	113.572	8.27077	171.214	234.06	230.036	224.709	description "isoliquiritigenin 2'-O-methyltransferase-like"	Phvul.007G090100		AT5G54160	biosynthetic process	acetylserotonin O-methyltransferase activity	GO:0046983,GO:0008171	O-methyltransferase 1
LOC137814331	-1.65563	0.000697724	0.00631998	162.75	45.7821	189.287	38.3463	201.033	406.799	316.021	446.962	description "subtilisin-like protease SBT1.2"	Phvul.001G165266		AT1G04110	regulation of cell population proliferation	serine-type endopeptidase activity	GO:0006508,GO:0004252	Subtilase family protein
LOC137828582	-1.66145	0.00172573	0.0122944	28.5342	9.74088	15.143	4.51133	53.8652	56.1399	22.3336	47.8888	description "LRR receptor-like serine/threonine-protein kinase ERL2"	Phvul.007G063200		AT5G62230	embryo sac development	kinase activity	GO:0005515,GO:0006468,GO:0005524,GO:0004672	ERECTA-like 1
LOC137828267	-1.6722	2.00512e-05	0.000399028	6.34092	16.5595	8.65312	11.2783	30.7801	28.5018	46.9006	31.9258	description "uncharacterized LOC137828267"	#N/A		#N/A	#N/A	#N/A	#N/A	#N/A
LOC137816144	-1.67367	0.000941346	0.00791187	6.34092	4.87044	10.8164	5.26322	33.6658	19.8649	12.2835	19.6467	description "inactive protein RESTRICTED TEV MOVEMENT 2-like"	Phvul.001G113500		AT2G27140	cellular response to heat	molecular_function	0	HSP20-like chaperones superfamily protein
LOC137820031	-1.68523	4.2006e-07	1.76245e-05	364.603	125.657	489.983	350.38	962.841	1052.84	979.329	1283.17	description "plasma membrane-associated cation-binding protein 1-like"	Phvul.009G245700		AT4G20260	cellular response to copper ion	calcium ion binding	GO:0051716,GO:0046658	plasma-membrane associated cation-binding protein 1
LOC137811685	-1.68608	7.8302e-08	4.35748e-06	53.8979	18.5077	35.6941	41.3538	92.3404	133.008	107.201	148.578	description "cellulose synthase A catalytic subunit 4 [UDP-forming]-like"	Phvul.002G188600		AT5G44030	cellulose biosynthetic process	cellulose synthase activity	0	cellulose synthase A4
LOC137828376	-1.6934	4.35124e-06	0.000115703	10.5682	14.6113	16.2246	6.76699	41.3608	40.5935	27.917	42.9771	description "dehydration-responsive element-binding protein 2F-like"	Phvul.007G255100		AT3G57600	positive regulation of DNA-templated transcription	DNA-binding transcription factor activity	GO:0006355,GO:0003700	Integrase-type DNA-binding superfamily protein
LOC137829325	-1.69767	0.000481288	0.0047838	20.0796	13.6372	27.041	12.7821	37.5133	70.8227	24.567	104.373	description "uncharacterized LOC137829325"	Phvul.007G156700		0	#N/A	#N/A	0	0
LOC137807140	-1.72367	0.00414466	0.0237549	15.8523	4.87044	19.4695	3.00755	17.3138	42.3209	27.917	52.8004	description "auxin-responsive protein SAUR78-like"	Phvul.003G127650		AT5G20820	response to auxin	molecular_function	GO:0009733	SAUR-like auxin-responsive protein family
LOC137816159	-1.74948	0.00531457	0.0284996	7.39775	2.92226	16.2246	1.50378	18.2757	25.047	18.9836	29.47	description "uncharacterized LOC137816159"	Phvul.001G125000		AT2G41380	#N/A	S-adenosylmethionine-dependent methyltransferase activity	GO:0008168,GO:0008152	S-adenosyl-L-methionine-dependent methyltransferases superfamily protein
LOC137812397	-1.75706	0.00138613	0.0104732	152.182	22.404	99.5109	22.5566	245.279	221.969	176.436	356.096	description "alanine--glyoxylate aminotransferase 2 homolog 1, mitochondrial"	Phvul.002G263500		AT4G39660	glyoxylate catabolic process	alanine-glyoxylate transaminase activity	GO:0030170,GO:0008483	alanine:glyoxylate aminotransferase 2
LOC137812197	-1.75762	0.00278875	0.0176645	6.34092	3.89635	8.65312	5.26322	31.742	15.5464	6.70009	27.0142	description "membrane protein PM19L-like"	Phvul.002G244300		AT1G29520	biological_process	molecular_function	0	AWPM-19-like family protein
LOC137808343	-1.75985	3.34987e-06	9.16996e-05	5.2841	15.5854	15.143	12.7821	37.5133	40.5935	55.834	31.9258	description "salicylic acid-binding protein 2-like"	Phvul.003G248300		AT2G23620	jasmonic acid metabolic process	hydrolase activity, acting on ester bonds	0	methyl esterase 1
LOC137828840	-1.76705	1.98069e-12	4.38275e-10	32.7614	22.404	28.1226	23.3085	71.179	103.643	84.8678	100.689	description "glucomannan 4-beta-mannosyltransferase 9-like"	Phvul.007G105400		AT5G03760	DNA-mediated transformation	glycosyltransferase activity	0	Nucleotide-diphospho-sugar transferases superfamily protein
LOC137835560	-1.77491	0.00380126	0.0222392	552.717	419.832	770.128	80.452	1117.7	1495.91	1928.51	1694.53	description "cellulose synthase-like protein H1"	Phvul.005G116200		AT2G32540	cellulose biosynthetic process	cellulose synthase activity	GO:0030244,GO:0016760,GO:0016020	cellulose synthase-like B4
LOC137817240	-1.77748	0.00652884	0.033247	10.5682	9.74088	19.4695	6.76699	4.80939	57.0036	40.2005	56.4842	description "leucine-rich repeat receptor-like protein kinase PXL1"	Phvul.L002151		AT1G08590	phloem or xylem histogenesis	kinase activity	GO:0005515,GO:0006468,GO:0005524,GO:0004672	Leucine-rich receptor-like protein kinase family protein
LOC137825901	-1.78212	0.000385287	0.00399405	156.409	54.5489	228.226	63.9105	141.396	564.854	547.174	473.976	description "3beta,22alpha-dihydroxysteroid 3-dehydrogenase"	Phvul.008G224600		AT5G05690	anther wall tapetum cell differentiation	monooxygenase activity	GO:0055114,GO:0020037,GO:0016705,GO:0005506	Cytochrome P450 superfamily protein
LOC137837078	-1.78645	5.98724e-07	2.33792e-05	15.8523	21.4299	18.3879	22.5566	65.4078	55.2762	42.4339	109.285	description "protein trichome birefringence-like 19"	Phvul.004G048700		AT5G15900	#N/A	O-acetyltransferase activity	0	TRICHOME BIREFRINGENCE-LIKE 19
LOC137812856	-1.79504	0.00144492	0.0107901	13.7387	1.94818	16.2246	6.76699	17.3138	46.6393	27.917	40.5213	description "probable xyloglucan endotransglucosylase/hydrolase protein 26"	Phvul.002G311200		AT4G28850	cell wall biogenesis	hydrolase activity, hydrolyzing O-glycosyl compounds	GO:0048046,GO:0016762,GO:0006073,GO:0005618,GO:0005975,GO:0004553	xyloglucan endotransglucosylase/hydrolase 26
LOC137808068	-1.79713	2.17823e-08	1.44081e-06	52.841	45.7821	43.2656	45.8652	272.212	108.825	115.018	155.945	description "probable aspartyl protease At4g16563"	Phvul.003G220100		AT4G16563	#N/A	molecular_function	GO:0006508,GO:0004190	Eukaryotic aspartyl protease family protein
LOC137814270	-1.81671	0.000398083	0.00409926	24.3069	6.81861	49.7554	14.2859	49.0558	93.2787	111.668	78.5867	description "PRA1 family protein F2-like"	Phvul.001G157500		AT1G55190	vesicle-mediated transport	protein binding	0	PRA1 (Prenylated rab acceptor) family protein
LOC137818611	-1.81909	0.00110786	0.00889877	2.11364	3.89635	5.4082	6.76699	13.4663	15.5464	11.1668	25.7863	description "IQ domain-containing protein IQM1-like"	Phvul.010G137300		AT5G57010	#N/A	molecular_function	0	calmodulin-binding family protein
LOC137832229	-1.83948	1.07431e-05	0.000242038	12.6818	7.7927	28.1226	12.7821	36.5514	72.5501	46.9006	61.3958	description "uncharacterized LOC137832229"	Phvul.006G150100		AT3G20340	response to oxidative stress	molecular_function	0	0
GH805_mgr01	-1.84406	2.49581e-11	4.47896e-09	9604.39	15793.9	24181.1	21794.2	57726.2	77828.1	70574.2	50118.7	rrnL	#N/A		#N/A	#N/A	#N/A	#N/A	#N/A
LOC137832260	-1.84475	0.000331903	0.00355158	182.83	42.8599	258.512	51.1284	320.306	626.176	356.221	616.414	description "probable aspartic proteinase GIP2"	Phvul.006G152800		AT1G03230	#N/A	aspartic-type endopeptidase activity	GO:0006508,GO:0004190	Eukaryotic aspartyl protease family protein
LOC137814317	-1.86704	9.66418e-06	0.000221851	25.3637	12.6631	25.9594	6.76699	60.5984	70.8227	42.4339	79.8146	description "uncharacterized LOC137814317"	Phvul.001G163600		AT5G44040	male meiosis II	molecular_function	0	0
LOC137837394	-1.86722	8.76798e-05	0.00127682	87.7161	26.3004	89.7761	78.9482	506.91	119.189	175.319	229.62	description "arabinogalactan protein 14-like"	Phvul.004G080600		AT5G56540	root hair elongation	protein binding	0	arabinogalactan protein 14
LOC137807176	-1.87711	6.96081e-07	2.60254e-05	11.625	9.74088	19.4695	6.0151	39.437	44.9119	35.7338	47.8888	description "12-oxophytodienoate reductase 3-like"	Phvul.003G131500		AT2G06050	jasmonic acid biosynthetic process	12-oxophytodienoate reductase activity	GO:0055114,GO:0016491,GO:0010181	oxophytodienoate-reductase 3
LOC137814389	-1.88088	0.000497286	0.00489107	6.34092	25.3263	35.6941	58.6473	99.0735	56.1399	177.552	135.071	description "uncharacterized LOC137814389"	Phvul.001G171100		AT5G02580	positive regulation of chlorophyll biosynthetic process	protein sequestering activity	0	Plant protein 1589 of unknown function
LOC137807317	-1.89976	2.11067e-05	0.000416465	64.4661	24.3522	95.1843	23.3085	117.349	228.014	180.902	243.128	description "transcription factor bHLH146-like"	Phvul.003G143700		AT4G30180	regulation of DNA-templated transcription	DNA-binding transcription factor activity	0	sequence-specific DNA binding transcription factors;transcription regulators
LOC137831751	-1.90094	1.30307e-05	0.000282619	21.1364	9.74088	28.1226	10.5264	34.6276	66.5042	61.4175	94.5496	description "uncharacterized LOC137831751"	Phvul.011G153700		AT5G54370	biological_process	molecular_function	0	Late embryogenesis abundant (LEA) protein-related
LOC137806117	-1.90466	0.000673019	0.00615318	16.9091	8.76679	12.9797	3.75944	13.4663	36.275	59.1841	47.8888	description "myb family transcription factor EFM-like"	Phvul.003G012400		AT2G03500	gibberellic acid mediated signaling pathway	DNA-binding transcription factor activity	0	Homeodomain-like superfamily protein
LOC137808342	-1.90637	0.000439326	0.00444274	5.2841	0.974088	7.57148	10.5264	23.0851	21.5923	16.7502	31.9258	description "salicylic acid-binding protein 2-like"	Phvul.003G248200		AT2G23620	jasmonic acid metabolic process	hydrolase activity, acting on ester bonds	0	methyl esterase 1
LOC137838367	-1.90734	0.00389352	0.0226831	1395	159.75	1254.7	465.419	2245.02	3974.71	3753.16	2309.71	description "leucine-rich repeat extensin-like protein 3"	Phvul.004G097800		0	#N/A	#N/A	0	0
LOC137829993	-1.92855	1.96374e-06	5.94464e-05	8.45457	5.84453	23.7961	17.2934	44.2464	50.9578	65.8842	50.3446	description "UDP-glycosyltransferase 79B30-like"	Phvul.011G128700		AT5G54010	biological_process	glycosyltransferase activity	GO:0016758,GO:0008152	UDP-Glycosyltransferase superfamily protein
LOC137837950	-1.94049	0.00121101	0.00951677	22.1932	6.81861	19.4695	4.51133	14.4282	59.5947	69.2342	57.7121	description "ras-related protein RABA6b-like"	Phvul.004G151500		AT1G18200	intracellular protein transport	GTPase activity	GO:0005525	RAB GTPase homolog A6B
LOC137814475	-1.94328	3.44101e-05	0.000612241	15.8523	3.89635	11.898	5.26322	47.1321	36.275	26.8003	28.2421	description "S-adenosylmethionine synthase 3-like"	Phvul.001G179500		AT2G36880	pollen tube growth	copper ion binding	GO:0006556,GO:0004478,GO:0005524	methionine adenosyltransferase 3
LOC137837454	-1.94993	2.45913e-07	1.12581e-05	106.739	72.0825	214.165	53.3841	329.924	504.396	441.089	443.278	description "chlorophyll a-b binding protein, chloroplastic-like"	Phvul.004G093194		AT1G29930	photosynthesis, light harvesting in photosystem I	chlorophyll binding	GO:0016020,GO:0009765	chlorophyll A/B binding protein 1
LOC137837460	-1.95016	4.51615e-11	7.42014e-09	43.3296	22.404	62.7351	30.8274	135.625	145.964	183.136	146.122	description "chlorophyll a-b binding protein, chloroplastic-like"	Phvul.004G093194		AT1G29930	photosynthesis, light harvesting in photosystem I	chlorophyll binding	GO:0016020,GO:0009765	chlorophyll A/B binding protein 1
LOC137832800	-1.98398	1.19419e-06	4.02418e-05	225.103	77.927	271.492	87.9709	395.332	599.402	742.593	879.188	description "protein SODIUM POTASSIUM ROOT DEFECTIVE 3-like"	Phvul.006G207900		AT5G02600	flower development	metal ion binding	GO:0046872,GO:0030001	Heavy metal transport/detoxification superfamily protein
LOC137828310	-1.9851	2.26349e-56	2.10357e-52	352.978	323.397	389.39	423.313	1398.57	1413.86	1422.65	1669.97	description "remorin-like"	Phvul.007G069500	-0.605329	AT3G61260	defense response to virus	protein binding	0	Remorin family protein
LOC137829906	-2.00959	1.92003e-09	1.81155e-07	114.137	63.3157	104.919	51.1284	483.825	249.607	219.986	384.338	description "protein NDL2-like"	Phvul.007G186500		AT5G56750	auxin transport	protein binding	0	N-MYC downregulated-like 1
LOC137826302	-2.01406	1.67726e-06	5.275e-05	39.1024	18.5077	58.4086	13.534	101.959	119.189	120.602	176.82	description "transcription factor PAR1-like"	Phvul.008G191400		AT3G58850	circadian rhythm	molecular_function	0	phy rapidly regulated 2
LOC137835429	-2.03523	0.00922699	0.0429077	379.399	41.8858	254.185	59.3992	1243.71	597.674	335.004	833.755	description "fasciclin-like arabinogalactan protein 13"	Phvul.005G099500		AT1G03870	plant-type secondary cell wall biogenesis	molecular_function	0	FASCICLIN-like arabinoogalactan 9
LOC137815400	-2.0377	2.02149e-05	0.000401854	5.2841	4.87044	5.4082	4.51133	20.1995	24.1834	23.4503	13.5071	description "uncharacterized LOC137815400"	Phvul.001G009600		AT1G75550	#N/A	molecular_function	0	glycine-rich protein
LOC137837457	-2.06172	7.8158e-09	6.07834e-07	475.569	219.17	749.576	247.371	1312	1981.31	1916.22	1846.79	description "chlorophyll a-b binding protein, chloroplastic-like"	Phvul.004G093194		AT1G29930	photosynthesis, light harvesting in photosystem I	chlorophyll binding	GO:0016020,GO:0009765	chlorophyll A/B binding protein 1
LOC137835693	-2.0715	0.00127128	0.00984054	23.2501	3.89635	16.2246	1.50378	44.2464	41.4572	33.5004	66.3075	description "probable glucuronoxylan glucuronosyltransferase IRX7"	Phvul.005G130800		AT2G28110	glucuronoxylan biosynthetic process	glucuronosyltransferase activity	0	Exostosin family protein
LOC137837458	-2.08639	3.94201e-09	3.37626e-07	16.9091	9.74088	32.4492	16.5415	63.484	99.3245	68.1175	87.1821	description "chlorophyll a-b binding protein, chloroplastic-like"	Phvul.004G093194		AT1G29930	photosynthesis, light harvesting in photosystem I	chlorophyll binding	GO:0016020,GO:0009765	chlorophyll A/B binding protein 1
LOC137837446	-2.09935	5.22399e-07	2.08365e-05	1544.02	569.841	2377.44	545.871	4274.59	5814.37	6170.78	5319.34	description "chlorophyll a-b binding protein, chloroplastic-like"	Phvul.004G093194		AT1G29930	photosynthesis, light harvesting in photosystem I	chlorophyll binding	GO:0016020,GO:0009765	chlorophyll A/B binding protein 1
LOC137823939	-2.10791	8.18863e-05	0.00121567	16.9091	3.89635	7.57148	3.00755	41.3608	39.7298	23.4503	27.0142	description "pathogenesis-related thaumatin-like protein 3.5"	Phvul.008G188000		AT5G24620	defense response	molecular_function	0	Pathogenesis-related thaumatin superfamily protein
LOC137820289	-2.11758	2.11912e-08	1.40672e-06	420.615	282.485	374.247	206.769	2438.36	815.325	747.06	1568.05	description "patellin-3-like"	Phvul.009G157900	-0.962711	AT1G72160	#N/A	molecular_function	0	Sec14p-like phosphatidylinositol transfer family protein
LOC137836903	-2.13459	4.92362e-05	0.000815645	5.2841	19.4818	4.32656	4.51133	36.5514	33.684	26.8003	50.3446	description "gibberellin-regulated protein 6-like"	Phvul.004G028800		AT5G15230	cell redox homeostasis	molecular_function	0	GAST1 protein homolog 4
LOC137831955	-2.14771	9.14034e-10	9.82032e-08	98.2843	53.5748	63.8168	68.4218	176.024	389.525	485.756	206.29	description "desiccation-related protein PCC13-62"	Phvul.006G120100		AT1G47980	biological_process	molecular_function	0	0
LOC137836663	-2.16653	1.21941e-06	4.06186e-05	19.0228	4.87044	18.3879	6.0151	56.7508	67.3679	45.7839	41.7492	description "alkane hydroxylase MAH1-like"	Phvul.004G006300		AT2G23180	#N/A	heme binding	GO:0055114,GO:0020037,GO:0016705,GO:0005506	cytochrome P450, family 96, subfamily A, polypeptide 1
LOC137819645	-2.18397	0.000454714	0.00457011	5.2841	2.92226	6.48984	3.00755	5.77127	23.3197	25.6837	24.5583	description "probable trehalose-phosphate phosphatase C"	Phvul.010G112900		AT2G22190	trehalose biosynthetic process	trehalose-phosphatase activity	GO:0005992,GO:0003824	Haloacid dehalogenase-like hydrolase (HAD) superfamily protein
LOC137837022	-2.18709	0.00266279	0.0170372	103.568	35.0672	186.042	28.5717	126.968	558.808	424.339	496.078	description "cytochrome P450 85A-like"	Phvul.004G041700		AT3G30180	brassinosteroid biosynthetic process	brassinolide synthase activity	GO:0055114,GO:0020037,GO:0016705,GO:0005506	brassinosteroid-6-oxidase 2
LOC137837366	-2.18765	0.00474511	0.0262881	420.615	23.3781	339.635	132.332	807.016	1314.54	1318.8	730.61	description "extensin-like"	Phvul.004G097800		0	#N/A	#N/A	0	0
LOC137835155	-2.19938	0.00186626	0.01308	415.331	72.0825	438.064	60.9029	1088.85	1067.52	887.761	1483.32	description "basic leucine zipper 34-like"	Phvul.005G068500		AT3G58120	positive regulation of DNA-templated transcription	DNA binding	GO:0043565,GO:0006355,GO:0003700	Basic-leucine zipper (bZIP) transcription factor family protein
LOC137808193	-2.22861	0.000262188	0.00296429	51.7842	7.7927	47.5922	5.26322	147.167	132.145	82.6344	160.857	description "probable xyloglucan endotransglucosylase/hydrolase protein 7"	Phvul.003G231900		AT5G65730	cell wall biogenesis	hydrolase activity, hydrolyzing O-glycosyl compounds	GO:0048046,GO:0016762,GO:0006073,GO:0005618,GO:0005975,GO:0004553	xyloglucan endotransglucosylase/hydrolase 6
LOC137823591	-2.23553	0.000119473	0.00163765	41.216	9.74088	40.0207	4.51133	77.9122	108.825	88.2178	170.68	description "probable inactive receptor kinase At5g58300"	Phvul.008G080500		AT5G58300	#N/A	kinase activity	GO:0005515,GO:0006468,GO:0005524,GO:0004672	Leucine-rich repeat protein kinase family protein
LOC137835132	-2.27084	1.94385e-05	0.000388917	97.2275	20.4558	64.8984	11.2783	175.062	286.745	201.003	267.686	description "epidermis-specific secreted glycoprotein EP1-like"	Phvul.005G066000		AT1G78850	cellular response to hypoxia	glycosaminoglycan binding	0	D-mannose binding lectin protein with Apple-like carbohydrate-binding domain
LOC137838910	-2.3077	2.81785e-07	1.26077e-05	76.0911	60.3934	118.98	18.7972	218.346	395.571	271.353	466.608	description "cold shock protein 2-like"	Phvul.004G161700		0	#N/A	#N/A	0	0
LOC137829538	-2.32917	1.08707e-10	1.57854e-08	135.273	100.331	161.164	47.3689	668.506	445.665	365.155	745.345	description "probable xyloglucan endotransglucosylase/hydrolase protein 8"	Phvul.007G052800		AT1G11545	cell wall biogenesis	hydrolase activity, hydrolyzing O-glycosyl compounds	GO:0048046,GO:0016762,GO:0006073,GO:0005618,GO:0005975,GO:0004553	xyloglucan endotransglucosylase/hydrolase 8
LOC137819444	-2.35292	1.46949e-09	1.43002e-07	105.682	51.6266	170.899	39.8501	419.379	456.893	451.139	545.195	description "mitochondrial arginine transporter BAC2-like"	Phvul.010G149800		AT1G79900	hyperosmotic response	carnitine:O-acyl-L-carnitine antiporter activity	0	Mitochondrial substrate carrier family protein
LOC137829727	-2.3673	0.000385819	0.00399734	6.34092	1.94818	9.73476	0.751888	16.3519	37.1387	23.4503	15.9629	description "transcription repressor OFP16-like"	Phvul.007G173000		AT1G05420	negative regulation of DNA-templated transcription	molecular_function	0	ovate family protein 12
LOC137834719	-2.37556	0.00560247	0.0296169	3.17046	1.94818	15.143	0	10.5807	35.4113	25.6837	30.6979	description "early nodulin-75-like"	Phvul.005G018100		0	#N/A	#N/A	0	0
LOC137830153	-2.37903	8.31235e-06	0.000196567	10.5682	7.7927	7.57148	0.751888	22.1232	39.7298	35.7338	36.8375	description "chitinase 10"	Phvul.007G208900		AT4G01700	carbohydrate metabolic process	chitinase activity	GO:0016998,GO:0006032,GO:0004568	Chitinase family protein
LOC137837464	-2.41711	1.48484e-05	0.000316498	13.7387	2.92226	12.9797	4.51133	17.3138	50.9578	55.834	55.2563	description "chlorophyll a-b binding protein, chloroplastic-like"	Phvul.004G093194		AT1G29930	photosynthesis, light harvesting in photosystem I	chlorophyll binding	GO:0016020,GO:0009765	chlorophyll A/B binding protein 1
LOC137831871	-2.44697	0.00114361	0.0091111	27.4773	0.974088	43.2656	3.75944	61.5602	130.417	85.9844	130.159	description "uncharacterized LOC137831871"	#N/A		#N/A	#N/A	#N/A	#N/A	#N/A
LOC137837463	-2.5049	0.00012933	0.00174953	815.866	214.299	1398.56	203.762	2278.69	4575.84	4026.75	4057.04	description "chlorophyll a-b binding protein, chloroplastic-like"	Phvul.004G093394		AT1G29930	photosynthesis, light harvesting in photosystem I	chlorophyll binding	GO:0016020,GO:0009765	chlorophyll A/B binding protein 1
LOC137808673	-2.54055	0.00101212	0.00831297	81.3752	22.404	80.0413	5.26322	266.44	235.788	193.186	401.529	description "transcription factor bHLH71-like"	Phvul.003G284500		AT1G72210	regulation of transcription by RNA polymerase II	DNA-binding transcription factor activity	GO:0046983	basic helix-loop-helix (bHLH) DNA-binding superfamily protein
LOC137827472	-2.56809	0.0015192	0.0111566	85.6025	8.76679	56.2453	8.27077	238.546	127.826	224.453	348.728	description "acid phosphatase 1-like"	Phvul.007G270800		AT1G04040	#N/A	acid phosphatase activity	GO:0003993	HAD superfamily, subfamily IIIB acid phosphatase
LOC137825736	-2.75255	7.90957e-11	1.20504e-08	51.7842	16.5595	51.9187	16.5415	258.745	190.012	145.169	320.486	description "uncharacterized LOC137825736"	Phvul.008G174100		AT1G22330	#N/A	mRNA binding	GO:0003676	RNA-binding (RRM/RBD/RNP motifs) family protein
LOC137821336	-2.80532	6.11376e-13	1.53563e-10	19.0228	9.74088	21.6328	8.27077	68.2934	76.0048	128.418	131.387	description "flowering-promoting factor 1-like"	Phvul.009G100300		AT5G24860	positive regulation of flower development	protein binding	0	flowering promoting factor 1
LOC137824209	-2.81143	6.03106e-06	0.000151281	1.05682	2.92226	7.57148	3.00755	12.5044	19.8649	33.5004	35.6096	description "phosphatidate cytidylyltransferase 1-like"	Phvul.008G272500		AT4G26770	#N/A	phosphatidate cytidylyltransferase activity	0	Phosphatidate cytidylyltransferase family protein
LOC137837444	-2.90548	0.000795871	0.00696465	254.694	48.7044	452.125	24.8123	841.644	1888.89	1543.25	1569.28	description "chlorophyll a-b binding protein, chloroplastic-like"	Phvul.004G093394		AT1G29930	photosynthesis, light harvesting in photosystem I	chlorophyll binding	GO:0016020,GO:0009765	chlorophyll A/B binding protein 1
LOC137835415	-2.93308	9.97059e-27	2.05915e-23	49.6706	33.119	49.7554	22.5566	347.238	215.923	305.971	302.068	description "basic leucine zipper 34-like"	Phvul.005G097800		AT3G58120	positive regulation of DNA-templated transcription	DNA binding	GO:0043565,GO:0006355,GO:0003700	Basic-leucine zipper (bZIP) transcription factor family protein
LOC137837443	-3.09436	0.000230773	0.00268707	65.5229	11.6891	150.348	12.7821	279.907	660.724	565.041	542.739	description "chlorophyll a-b binding protein, chloroplastic-like"	Phvul.004G093394		AT1G29930	photosynthesis, light harvesting in photosystem I	chlorophyll binding	GO:0016020,GO:0009765	chlorophyll A/B binding protein 1
LOC137824185	-3.09841	0.00410578	0.023612	424.842	184.103	464.024	35.3387	173.138	4262.32	4310.39	744.118	description "ferritin, chloroplastic"	Phvul.008G093700		AT5G01600	flower development	ferric iron binding	GO:0008199,GO:0006879,GO:0006826	ferretin 1
LOC137809973	-3.14775	1.21959e-19	1.19126e-16	8.45457	12.6631	10.8164	8.27077	104.845	57.0036	93.8012	99.4613	description "haloacid dehalogenase-like hydrolase domain-containing protein Sgpp"	Phvul.002G004300		AT2G38740	dephosphorylation	sugar-phosphatase activity	0	Haloacid dehalogenase-like hydrolase (HAD) superfamily protein
LOC137807798	-3.29606	0.000222605	0.00262037	6.34092	0	2.16328	0	31.742	12.9554	10.0501	24.5583	description "protein NRT1/ PTR FAMILY 2.8-like"	Phvul.003G193200		AT5G28470	pollen exine formation	transmembrane transporter activity	GO:0016020,GO:0006810,GO:0005215	Major facilitator superfamily protein
LOC137831281	-3.8233	6.16525e-07	2.39235e-05	93.0002	9.74088	95.1843	15.0378	1039.79	659.86	496.923	810.425	description "fatty acyl-CoA reductase 1-like"	Phvul.011G092300		AT5G22500	long-chain fatty-acyl-CoA metabolic process	alcohol-forming very long-chain fatty acyl-CoA reductase activity	GO:0080019	fatty acid reductase 1
