# Supplementary material for: Untargeted metabolomics identifies a bacterial cyclic dipeptide that induces resistance to a rust fungus of beans
Source: Sci Rep. 2025 Dec 30;16:3606. doi: 10.1038/s41598-025-33515-4 (PMC12847696; doi:10.1038/s41598-025-33515-4)
Supplement: Supplementary file 5 — Supplementary Material 5 [file 41598_2025_33515_MOESM5_ESM.xlsx]

## Sheet: Sheet1
Supplementary Table S1. This .xlsx file contains compound identification data for DMSO-treated (control), 400 µM genistein-treated, and 400 µM daidzein-treated P. savastanoi pv. phaseolicola race 5.
Compound	Notes	Formula	Annot. DeltaMass [ppm]	Calc. MW	m/z	RT [min]	Area (Max.)	mzCloud Best Match	mzVault Best Match	# Usable QC	RSD QC Areas [%]	RSD Corr. QC Areas [%]	Reference Ion	Group Area: daidzein	Group Area: DMSO	Group Area: genistein	Log2 Fold Change: (daidzein) / (DMSO)	Log2 Fold Change: (genistein) / (DMSO)	Log2 Fold Change: (daidzein) / (genistein)	P-value: (daidzein) / (DMSO)	P-value: (genistein) / (DMSO)	P-value: (daidzein) / (genistein)	Adj. P-value: (daidzein) / (DMSO)	Adj. P-value: (genistein) / (DMSO)	Adj. P-value: (daidzein) / (genistein)
Pyrrolidine		C4 H9 N	0.62	71.0735	72.0808	2.768	1.05518e+08		91.5	5	4	1	[M+H]+1	7.05129e+07	7.07462e+07	9.40895e+07	0	0.41	-0.42	0.638606	0.000317255	0.0014314	0.890381	0.00178686	0.0101783
Lactamide		C3 H7 N O2	0.55	89.0477	90.055	1.993	5.01534e+08	99.3		5	7	2	[M+H]+1	2.8365e+08	3.05666e+08	4.07475e+08	-0.11	0.41	-0.52	0.363632	0.000143695	1.9297e-05	0.617214	0.000906802	0.000223374
Cytosine	pyrimidine nucleotide	C4 H5 N3 O	0.55	111.043	112.051	2.274	4.74448e+07	98.7		5	2	1	[M+H]+1	2.94779e+07	3.43928e+07	4.57595e+07	-0.22	0.41	-0.63	0.00140079	1.00262e-05	7.02777e-08	0.00768312	9.32812e-05	1.44998e-06
Proline		C5 H9 N O2	0.19	115.063	116.071	2.255	2.38425e+08	99.5		5	5	1	[M+H]+1	1.38657e+08	9.51729e+07	2.13702e+08	0.54	1.17	-0.62	0.000882529	6.28259e-08	1.2126e-05	0.00519089	1.17452e-06	0.000150423
Valine isomer		C5 H11 N O2	0.16	117.079	118.086	2.418	1.34609e+09	98.9		5	5	1	[M+H]+1	8.6152e+08	7.79005e+08	1.18719e+09	0.15	0.61	-0.46	0.196647	0.000349088	0.00802537	0.404467	0.00193334	0.044092
Betaine		C5 H11 N O2	0.22	117.079	118.086	2.191	6.13464e+08	99.3		5	4	1	[M+H]+1	3.99929e+08	3.58262e+08	5.69303e+08	0.16	0.67	-0.51	0.289148	7.17579e-05	0.000839897	0.531327	0.000515776	0.00650675
4-Hydroxybenzaldehyde		C7 H6 O2	0.14	122.037	121.03	6.203	8.96378e+07	99.9		5	6	1	[M-H]-1	8.61237e+07	1.1283e+07	2.20339e+07	2.93	0.97	1.97	7.84206e-12	0.00622887	8.30969e-11	1.48097e-09	0.0263454	4.1297e-09
Nicotinamide	pyridine	C6 H6 N2 O	0.18	122.048	123.055	3.084	2.78355e+08	99.5		5	2	1	[M+H]+1	2.75158e+08	1.84805e+08	2.37103e+08	0.57	0.36	0.21	5.50773e-09	6.21979e-06	1.95195e-05	1.42414e-07	6.22292e-05	0.000225295
Thymine	pyrimidine nucleotide	C5 H6 N2 O2	0.92	126.043	127.05	4.546	7.73856e+06	81		5	17	5	[M+H]+1	3.25423e+06	4.08653e+06	6.74783e+06	-0.33	0.72	-1.05	0.249823	1.25887e-05	1.65733e-06	0.481741	0.000113669	2.49037e-05
2-Aminoindan	indan	C9 H11 N	0.88	133.089	134.097	4.561	2.76833e+06		72.4	5	20	4	[M+H]+1	2.4728e+06	1.72684e+06	1.81409e+06	0.52	0.07	0.45	0.000600621	0.46688	0.00476434	0.00364029	0.705884	0.0280607
DL-Malic acid		C4 H6 O5	0.15	134.022	133.014	2.365	2.69943e+07	93.8		5	4	1	[M-H]-1	7.93824e+06	9.30065e+06	2.40961e+07	-0.23	1.37	-1.6	0.827831	4.52522e-08	2.75253e-08	1	1.30472e-06	6.93088e-07
Hypoxanthine	purine nucleotide	C5 H4 N4 O	0.17	136.039	137.046	3.131	2.37868e+08	99.9		5	4	1	[M+H]+1	1.04437e+08	1.0584e+08	2.06248e+08	-0.02	0.96	-0.98	0.987057	8.76736e-09	9.824e-09	1	2.35889e-07	2.39995e-07
Hypoxanthine	purine nucleotide	C5 H4 N4 O	0.67	136.039	137.046	4.313	4.70551e+07	98.6		5	4	1	[M+H]+1	1.8714e+07	1.86365e+07	3.6972e+07	0.01	0.99	-0.98	0.990941	6.92487e-07	6.05568e-07	1	9.47589e-06	1.01318e-05
3-Aminoquinoline	quinoline	C9 H8 N2	0.87	144.069	145.076	6.695	5.92971e+06	90.2		5	8	2	[M+H]+1	5.41461e+06	304480	2.32825e+06	4.15	2.93	1.22	1.98175e-12	2.13983e-07	1.18258e-09	1.21405e-10	3.55033e-06	3.46254e-08
4-Indolecarbaldehyde	indole	C9 H7 N O	0.16	145.053	144.046	7.017	4.11115e+07	99.6		5	6	1	[M-H]-1	3.95894e+07	5.30496e+06	1.29727e+07	2.9	1.29	1.61	9.57012e-14	1.62141e-06	6.28164e-13	5.16376e-11	2.59494e-05	8.78732e-11
L-Glutamic acid isomer		C5 H9 N O4	0.16	147.053	146.046	2.334	2.18224e+07		87	5	13	3	[M-H]-1	7.11103e+06	4.24489e+06	1.75908e+07	0.74	2.05	-1.31	0.00245476	5.17891e-10	8.3008e-09	0.0155564	2.96375e-08	2.37516e-07
L-Glutamic acid		C5 H9 N O4	0.19	147.053	148.06	2.023	8.00209e+08	99.2		5	4	1	[M+H]+1	2.62993e+08	1.97395e+08	7.68071e+08	0.41	1.96	-1.55	0.0119474	9.93428e-13	2.27574e-12	0.0457008	8.69766e-11	1.25861e-10
L-2-Hydroxyglutaric acid	fatty acid	C5 H8 O5	0.12	148.037	147.03	3.013	6.45335e+07		73.6	5	6	1	[M-H]-1	2.36794e+07	1.71477e+07	5.11909e+07	0.47	1.58	-1.11	0.0993628	2.68398e-07	3.02862e-06	0.294384	5.75988e-06	4.86771e-05
2,3-Dihydro-4H-chromen-4-one	genistein breakdown	C9 H8 O2	0.86	148.053	149.06	4.655	1.24023e+07		71.8	5	10	2	[M+H]+1	7.68617e+06	7.07435e+06	1.15867e+07	0.12	0.71	-0.59	0.378272	0.000288941	0.00288123	0.632589	0.00165549	0.0183276
L-(-)-Methionine		C5 H11 N O2 S	-0.17	149.051	150.058	2.925	5.32907e+08	99.3		5	7	2	[M+H]+1	2.27154e+08	2.03811e+08	4.46613e+08	0.16	1.13	-0.98	0.506529	3.97572e-06	1.66746e-05	0.77014	4.14432e-05	0.000198204
N-(2,4-Dimethylphenyl)formamide		C9 H11 N O	0.69	149.084	150.091	4.46	1.08177e+08	89.2		5	7	2	[M+H]+1	9.93403e+07	1.08856e+07	8.51151e+07	3.19	2.97	0.22	4.78957e-09	1.07345e-08	0.517298	1.26305e-07	2.79378e-07	0.970269
Phenylglyoxylic acid		C8 H6 O3	0.34	150.032	149.024	4.898	2.56993e+06		77.3	5	7	2	[M-H]-1	953692	167961	2.13394e+06	2.51	3.67	-1.16	6.48927e-07	5.43943e-12	3.04826e-09	1.85681e-05	6.36418e-10	1.00971e-07
N-Methyl-N-phenyl-1,2-ethanediamine	phenylamine	C9 H14 N2	0.89	150.116	151.123	4.566	4.62672e+06		75.9	5	5	1	[M+H]+1	4.3632e+06	2.83103e+06	3.7462e+06	0.62	0.4	0.22	2.56271e-08	7.86721e-06	0.000278959	5.31495e-07	7.54873e-05	0.002463
2-Butyl-3-methylpyrazine	pyrazine	C9 H14 N2	1.21	150.116	151.123	4.991	1.06374e+07		84.1	5	8	2	[M+H]+1	9.94906e+06	1.33109e+06	5.48114e+06	2.9	2.04	0.86	1.09623e-12	4.75656e-09	4.48865e-09	7.59634e-11	1.32791e-07	1.19159e-07
1,2-Benzisothiazolin-3-one	benzothiazole	C7 H5 N O S	1.26	151.009	152.017	6.356	4.79526e+06	94.2		5	7	2	[M+H]+1	3.96923e+06	144995	502670	4.77	1.79	2.98	6.48814e-13	0.0159207	1.255e-12	5.65107e-11	0.0479187	7.6883e-11
Guanine	purine nucleotide	C5 H5 N5 O	0.44	151.049	152.057	4.288	3.93622e+07	90.7		5	2	1	[M+H]+1	2.9384e+07	2.96823e+07	3.8794e+07	-0.01	0.39	-0.4	0.915985	2.36042e-06	1.50179e-06	1	2.67783e-05	2.28249e-05
4,6-Diamino-5-formamidopyrimidine	pyrimidine	C5 H7 N5 O	0.43	153.065	152.058	1.966	3.58961e+06		87.2	5	5	2	[M-H]-1	2.89644e+06	823219	2.78129e+06	1.81	1.76	0.06	0.000207621	0.00018176	0.995871	0.00196767	0.00140384	1
2,3-Dihydroxybenzoic acid	daidzen breakdown	C7 H6 O4	0.44	154.027	153.019	6.819	2.84409e+06		81.9	5	9	2	[M-H]-1	2.38706e+06	25955.8	33610.6	6.52	0.37	6.15	2.9754e-14	0.98734	2.9976e-14	2.29794e-11	1	2.66695e-11
cyclo-GP	cyclic dipeptide [cGP]	C7 H10 N2 O2	0.94	154.074	155.082	4.357	8.88712e+06		89.5	5	10	3	[M+H]+1	6.77845e+06	3.64708e+06	6.18259e+06	0.89	0.76	0.13	0.000456267	0.0118057	0.182641	0.00285669	0.0378809	0.519927
3-Quinolinecarbaldehyde	quinoline	C10 H7 N O	1.19	157.053	158.06	5.217	7.26004e+06		74.1	5	2	1	[M+H]+1	7.10176e+06	5.6817e+06	4.77326e+06	0.32	-0.25	0.57	1.7922e-05	0.00307204	1.60631e-07	0.000171158	0.0124929	3.08742e-06
2,3-Dimethylquinoxaline		C10 H10 N2	1.13	158.085	159.092	5.601	1.61244e+07	94.5		5	7	2	[M+H]+1	1.33947e+07	857585	8.47315e+06	3.97	3.3	0.66	5.09592e-14	2.11009e-12	7.30969e-10	9.22362e-12	1.58535e-10	2.38583e-08
α-Phenylacetoacetonitrile	indole precursor	C10 H9 N O	0.1	159.068	158.061	7.196	5.14232e+06	93.4		5	7	2	[M-H]-1	4.2614e+06	134303	643883	4.99	2.26	2.73	2.93397e-10	0.0485625	1.47397e-09	2.84144e-08	0.134472	5.35308e-08
2-methyl-1,2-dihydrophthalazin-1-one	phthalazine	C9 H8 N2 O	1.09	160.064	161.071	6.202	3.22735e+06	80.9		5	5	2	[M+H]+1	2.93394e+06	187779	181831	3.97	-0.05	4.01	1.03203e-11	0.993498	9.69558e-12	5.01164e-10	1	4.54209e-10
7-Methylguanine	purine	C6 H7 N5 O	0.84	165.065	166.072	3.175	7.98283e+06	83.8		5	4	1	[M+H]+1	7.60282e+06	5.65193e+06	7.19705e+06	0.43	0.35	0.08	7.20942e-08	3.34736e-07	0.269434	1.37358e-06	5.16635e-06	0.675197
L-Phenylalanine		C9 H11 N O2	0.14	165.079	166.086	4.655	1.80245e+09	99.7	95.1	5	4	1	[M+H]+1	1.02541e+09	8.76774e+08	1.55729e+09	0.23	0.83	-0.6	0.1771	0.000128787	0.00288643	0.375312	0.000829821	0.0183314
2-Isobutyl-3-methoxypyrazine	pyrazine	C9 H14 N2 O	1.12	166.111	167.118	4.476	1.30114e+07	80.9		5	4	1	[M+H]+1	1.18593e+07	6.92898e+06	8.26394e+06	0.78	0.25	0.52	2.32609e-08	0.00557182	8.74255e-07	4.92685e-07	0.0203516	1.39251e-05
Norharman	indole	C11 H8 N2	1.24	168.069	169.076	5.854	1.65446e+08	99.8		5	6	1	[M+H]+1	1.46746e+08	3.29795e+07	8.55508e+07	2.15	1.38	0.78	1.10645e-12	1.31407e-08	1.87213e-09	7.59634e-11	3.25009e-07	5.2871e-08
indole-3-propionitrile	indole	C11 H10 N2	0.81	170.085	171.092	8.573	1.68541e+07		73.2	5	6	2	[M+H]+1	1.46117e+07	76431.9	3.58994e+06	7.58	5.55	2.03	1.22292e-06	0.0375866	4.03557e-05	1.70268e-05	0.0971883	0.000440264
Edaravone	pyrazolone	C10 H10 N2 O	1.29	174.08	175.087	4.844	7.84672e+06	86.2		5	10	3	[M+H]+1	5.76345e+06	385650	3.35885e+06	3.9	3.12	0.78	1.72429e-10	4.45771e-07	4.55297e-07	6.41693e-09	6.47624e-06	7.98676e-06
indole-3-acetic acid isomer	indole	C10 H9 N O2	0.33	175.063	174.056	6.618	4.8283e+06	70		5	8	2	[M-H]-1	4.53403e+06	1.26209e+06	3.08579e+06	1.84	1.29	0.56	3.01084e-11	2.04316e-08	8.98348e-07	3.92135e-09	6.95228e-07	1.57817e-05
DL-Phenylalanine, methyl ester		C10 H13 N O2	1.68	179.095	180.102	5.481	7.9446e+06		83	5	12	3	[M+H]+1	5.056e+06	2.89951e+06	7.11712e+06	0.8	1.3	-0.49	1.00861e-07	5.52987e-11	3.5191e-07	1.86803e-06	2.82307e-09	6.31218e-06
5-Acetylsalicylic acid		C9 H8 O4	0.33	180.042	179.035	7.358	1.11126e+07		75.5	5	12	3	[M-H]-1	3.81578e+06	1.52396e+06	8.84889e+06	1.32	2.54	-1.21	0.000206217	6.59021e-10	3.7626e-08	0.00196192	3.56973e-08	9.1686e-07
1-(2-Furylmethyl)-4-piperidinamine	piperidine	C10 H16 N2 O	0.74	180.126	181.134	2.36	3.42676e+07		72.4	5	1	0	[M+H]+1	2.74331e+07	9.57523e+06	1.1702e+07	1.52	0.29	1.23	2.16902e-07	0.244766	1.24177e-06	3.75524e-06	0.431356	1.92402e-05
Harmane	indole	C12 H10 N2	0.62	182.085	183.092	6.064	9.5511e+08		95.7	5	6	2	[M+H]+1	8.4585e+08	1.8572e+08	3.60864e+08	2.19	0.96	1.23	5.13922e-13	1.63177e-06	7.21501e-12	4.87247e-11	1.95714e-05	3.54693e-10
1,3-Diazaspiro[4.6]undecane-2,4-dione		C9 H14 N2 O2	1.63	182.106	183.113	6.118	4.86433e+06		72.9	5	7	1	[M+H]+1	4.24223e+06	2.31085e+06	3.5954e+06	0.88	0.64	0.24	0.00704376	0.0114131	0.960817	0.0291865	0.0368587	1
2-Methyl-6-phenylpyrimidin-4-ol	phenol-pyrimidine	C11 H10 N2 O	0.96	186.079	187.087	7.109	2.60855e+07	91.8		5	6	2	[M+H]+1	2.12198e+07	450259	5.88043e+06	5.56	3.71	1.85	3.97904e-13	1.29155e-06	4.2325e-12	4.16961e-11	1.61728e-05	2.18881e-10
trans-3-Indoleacrylic acid	indole	C11 H9 N O2	0.57	187.063	188.071	5.171	3.84882e+08	93.9		5	3	1	[M+H]+1	2.30694e+08	1.75916e+08	3.62587e+08	0.39	1.04	-0.65	0.053799	2.0812e-05	0.00108032	0.153568	0.000175208	0.00805735
8-Hydroxyquinoline-2-carboxamide	quinoline	C10 H8 N2 O2	0.2	188.059	187.051	5.92	728931		71.5	5	12	3	[M-H]-1	601120	119789	459222	2.33	1.94	0.39	1.29711e-09	8.11603e-08	0.000303245	9.60623e-08	2.14365e-06	0.00280725
Phenazone	phenol-pyrazolone	C11 H12 N2 O	1.76	188.095	189.103	5.406	3.65708e+06	71.4		5	7	2	[M+H]+1	3.36762e+06	128186	2.20434e+06	4.72	4.1	0.61	7.99361e-14	2.49178e-12	3.34212e-09	1.21733e-11	1.74075e-10	9.09722e-08
Glycyl-L-leucine	dipeptide	C8 H16 N2 O3	1.12	188.116	189.124	4.337	1.29944e+07		88.6	5	9	2	[M+H]+1	8.38009e+06	5.72956e+06	9.39139e+06	0.55	0.71	-0.16	0.00528684	0.000139123	0.110272	0.0228828	0.000883551	0.365615
2-(acetylamino)-4-(methylthio)butanoic acid		C7 H13 N O3 S	0.33	191.062	190.054	5.396	2.24918e+06	95.5		5	7	1	[M-H]-1	977200	868782	1.95271e+06	0.17	1.17	-1	0.645648	2.18144e-08	4.65626e-08	0.941186	7.35651e-07	1.10608e-06
N-7H-Purin-6-ylglycine	purine	C7 H7 N5 O2	1.55	193.06	194.068	4.764	1.9229e+07		73.7	5	2	1	[M+H]+1	1.33501e+07	7.05917e+06	1.7226e+07	0.92	1.29	-0.37	3.90061e-06	1.42761e-08	0.000218224	4.77914e-05	3.44981e-07	0.00197493
L-Tyrosine methyl ester		C10 H13 N O3	1.55	195.09	196.097	4.758	9.31647e+06	95.4		5	7	2	[M+H]+1	6.29898e+06	5.98796e+06	8.13775e+06	0.07	0.44	-0.37	0.653746	3.9245e-06	1.18751e-05	0.903581	4.10167e-05	0.000148234
Gluconic acid	fatty acid like	C6 H12 O7	0.07	196.058	195.051	2.154	7.75884e+06	80.3		5	8	2	[M-H]-1	5.05286e+06	5.45509e+06	7.4079e+06	-0.11	0.44	-0.55	0.305508	1.5545e-05	2.33682e-06	0.612151	0.000169203	3.82085e-05
2-ethyl-1H-perimidine		C13 H12 N2	1.47	196.1	197.108	6.496	6.80331e+06	92.1		5	8	1	[M+H]+1	5.48812e+06	1.03705e+06	1.32756e+06	2.4	0.36	2.05	9.11872e-10	0.417573	2.01851e-09	2.95209e-08	0.65258	5.66035e-08
HARMOL	indole	C12 H10 N2 O	2	198.08	199.087	5.514	5.30798e+06		73.2	5	6	2	[M+H]+1	4.19495e+06	1.14905e+06	2.08576e+06	1.87	0.86	1.01	2.39445e-09	0.000449297	1.61272e-07	6.90919e-08	0.00240794	3.08742e-06
3-(1-hydroxyethyl)-2,3,6,7,8,8a-hexahydropyrrolo[1,2-a]pyrazine-1,4-dione	cyclic dipeptide	C9 H14 N2 O3	1.41	198.101	199.108	4.487	3.65343e+07	93.8		5	9	4	[M+H]+1	2.68166e+07	1.62152e+07	2.43464e+07	0.73	0.59	0.14	0.00234023	0.0192204	0.482871	0.0114573	0.0558655	0.93847
Tacrine	acridine quinolin	C13 H14 N2	1.86	198.116	199.123	6.274	1.72789e+07	95.6		5	6	1	[M+H]+1	1.26579e+07	2.83008e+06	1.42139e+07	2.16	2.33	-0.17	1.58557e-07	1.85648e-08	0.0705137	2.81863e-06	4.17419e-07	0.256425
(4-Phenyl-thiazol-2-yl)-acetonitrile	phenol-thiazol	C11 H8 N2 S	1.2	200.041	201.048	8.384	3.98411e+06		74.1	5	7	2	[M+H]+1	3.40135e+06	439198	1.53082e+06	2.95	1.8	1.15	1.17406e-12	2.24639e-07	3.08605e-10	7.92392e-11	3.68113e-06	1.07795e-08
6-Methyl-1,2,3,4,5,6-hexahydroazepino[4,5-b]indole	indole	C13 H16 N2	0.63	200.131	201.139	6.616	6.62588e+06		77.9	5	9	3	[M+H]+1	5.88936e+06	901305	3.17085e+06	2.71	1.81	0.89	1.02252e-13	2.75847e-10	4.52428e-11	1.40402e-11	1.14419e-08	1.83834e-09
2-(2-Piperidinyl)-1H-indole	indole	C13 H16 N2	1.45	200.132	201.139	6.487	3.51381e+06		73.6	5	8	2	[M+H]+1	3.23999e+06	523330	1.98719e+06	2.63	1.92	0.71	2.26041e-13	1.61638e-10	9.49123e-10	2.57171e-11	7.073e-09	2.92143e-08
N3,N4-Dimethyl-L-arginine	fatty acid-like	C8 H18 N4 O2	1	202.143	203.15	2.256	4.57579e+06	71.4		5	2	1	[M+H]+1	4.27665e+06	1.95576e+06	3.06772e+06	1.13	0.65	0.48	9.56117e-09	8.9161e-06	3.74205e-05	2.29353e-07	8.39336e-05	0.000411625
D-(+)-Tryptophan		C11 H12 N2 O2	0.85	204.09	205.097	5.171	7.24076e+08	99.7		5	5	2	[M+H]+1	4.3115e+08	3.2419e+08	6.84219e+08	0.41	1.08	-0.67	0.0636411	3.04206e-05	0.00147415	0.174363	0.000247214	0.0104287
2-(4-methylphenyl)imidazo[1,2-a]pyrimidine	phenol-pyrimidine	C13 H11 N3	1.12	209.096	210.103	8.39	9.42847e+06	97.2		5	7	2	[M+H]+1	8.33494e+06	1.60808e+06	5.74981e+06	2.37	1.84	0.54	7.47593e-11	1.49674e-08	7.33669e-06	3.16546e-09	3.52664e-07	9.45459e-05
2-(4-methylphenyl)imidazo[1,2-a]pyrimidine	pyrimidine	C13 H11 N3	1.22	209.096	210.103	8.553	5.91724e+06	88.8		5	8	2	[M+H]+1	4.74845e+06	249465	822585	4.25	1.72	2.53	7.538e-10	0.0762079	3.35834e-09	2.48069e-08	0.170364	9.09722e-08
Cyclo(leucylprolyl)	cyclic dipeptide [cLP]	C11 H18 N2 O2	1.7	210.137	211.144	6.4	3.09213e+07		88.1	5	3	1	[M+H]+1	2.14071e+07	1.32879e+07	2.18397e+07	0.69	0.72	-0.03	0.00833876	0.00722287	0.996439	0.0337792	0.0253852	1
deoxyxylulose monophosphate	pentose phosphate	C5 H11 O7 P	0.07	214.024	213.017	2.144	8.73508e+06		86.7	5	8	1	[M-H]-1	4.33825e+06	4.66136e+06	7.1263e+06	-0.1	0.61	-0.72	0.910608	9.29665e-05	5.11615e-05	1	0.000790843	0.000621341
Harmaline	indole	C13 H14 N2 O	1.24	214.111	215.118	8.434	2.98715e+06	70.4		5	6	2	[M+H]+1	2.76383e+06	251716	778976	3.46	1.63	1.83	8.08908e-13	3.96089e-05	6.38734e-12	6.52438e-11	0.00030974	3.21954e-10
Harmaline	indole	C13 H14 N2 O	2	214.111	215.118	5.437	2.95485e+06	82.9		5	9	3	[M+H]+1	2.63277e+06	305960	2.69531e+06	3.11	3.14	-0.03	1.68487e-10	9.20959e-11	0.612758	6.3294e-09	4.36578e-09	1
Valylproline	dipeptide	C10 H18 N2 O3	1.08	214.132	215.139	4.624	5.49435e+07	91.7		5	5	2	[M+H]+1	4.74925e+07	1.64375e+07	1.75423e+07	1.53	0.09	1.44	3.16251e-07	0.782379	6.27016e-07	5.29122e-06	0.987847	1.03601e-05
N-Acetylserotonin	indole	C12 H14 N2 O2	1.66	218.106	219.113	5.944	8.7687e+06	85		5	7	2	[M+H]+1	5.09152e+06	4.72492e+06	7.75051e+06	0.11	0.71	-0.61	0.599022	1.60438e-06	5.0512e-06	0.860811	1.93595e-05	6.74962e-05
N-Cyclohexylidene-2-carbamylcyclohex-1-enylamine		C13 H20 N2 O	1.89	220.158	221.165	5.843	2.10726e+07	73.8		5	6	1	[M+H]+1	1.60181e+07	5.29165e+06	2.16786e+06	1.6	-1.29	2.89	4.39959e-06	0.0925032	3.51378e-07	5.24526e-05	0.199755	6.31218e-06
Prolylleucine	dipeptide	C11 H20 N2 O3	1.48	228.148	229.155	5.112	6.90808e+07	77.6		5	7	1	[M+H]+1	5.43283e+07	3.36762e+07	3.98948e+07	0.69	0.24	0.45	9.67059e-05	0.0494474	0.00786192	0.000740544	0.120502	0.0434205
tert-Butyl N-[1-(aminocarbonyl)-3-methylbutyl]carbamate		C11 H22 N2 O3	1.5	230.163	231.171	4.921	3.40015e+07	94.2		5	7	2	[M+H]+1	1.08527e+07	7.73933e+06	2.59659e+07	0.49	1.75	-1.26	0.0473883	3.09949e-09	2.19924e-08	0.138954	9.07514e-08	4.86521e-07
2-Pyridyl(2-quinolyl)methanone	quinoline	C15 H10 N2 O	1.28	234.08	235.087	8.936	1.83206e+06	72.3		5	7	3	[M+H]+1	1.47312e+06	98091.2	1.42199e+06	3.91	3.86	0.05	1.50614e-05	1.68108e-05	0.996143	0.000147653	0.00014584	1
7-hydroxy-3-phenyl-4H-chromen-4-one	daidzein/genistein breakdown	C15 H10 O3	0.31	238.063	239.07	8.43	4.75995e+08	99.5		5	5	1	[M+H]+1	3.6688e+08	86554.1	8.1903e+06	12.05	6.56	5.49	1.12532e-07	0.955283	1.47049e-07	2.0621e-06	1	2.84247e-06
7-hydroxy-3-phenyl-4H-chromen-4-one	genistein breakdown	C15 H10 O3	1.8	238.063	239.071	10.33	4.38185e+06	84.2		5	10	2	[M+H]+1	131880	106794	3.6266e+06	0.3	5.09	-4.78	0.432446	2.30016e-12	3.6755e-12	0.697166	1.66532e-10	1.92577e-10
3-amino-2-phenyl-2H-pyrazolo[4,3-c]pyridine-4,6-diol	phenyl-pyridine	C12 H10 N4 O2	0.9	242.081	243.088	6.877	5.36487e+07	87.4		5	2	1	[M+H]+1	5.23661e+07	3.77107e+07	3.09818e+07	0.47	-0.28	0.76	1.55268e-08	4.64777e-05	1.84827e-10	3.51294e-07	0.00035387	6.63048e-09
Dioxybenzone	daidzein breakdown	C14 H12 O4	-0.09	244.074	243.066	7.697	3.98922e+07		88.6	5	8	1	[M-H]-1	3.396e+07	25683.7	25118.2	10.37	-0.03	10.4	1.33449e-13	0.99984	1.33893e-13	6.18747e-11	1	5.05713e-11
2-(1-Naphthyl)-1H-benzimidazole	naphthalene	C17 H12 N2	1.06	244.1	245.108	9.857	8.47264e+06		73.2	5	3	1	[M+H]+1	7.94041e+06	1.90942e+06	3.63173e+06	2.06	0.93	1.13	6.66134e-14	2.74208e-08	9.50129e-13	1.06102e-11	5.87041e-07	6.41256e-11
Cyclo(phenylalanyl-prolyl)	cyclic dipeptide [cFP]	C14 H16 N2 O2	0.98	244.121	245.129	6.644	7.41415e+07	93.9		5	3	1	[M+H]+1	5.50134e+07	3.04376e+07	5.25731e+07	0.85	0.79	0.07	0.000162574	0.000610007	0.686883	0.00117065	0.00317938	1
N-1-Naphthalenylbenzamide	naphthalene	C17 H13 N O	0.22	247.1	246.092	9.515	1.18696e+06		71.9	5	8	2	[M-H]-1	1.08826e+06	138011	441965	2.98	1.68	1.3	6.8856e-13	3.22189e-07	4.54241e-11	1.69986e-10	6.7606e-06	2.48648e-09
2-Phenylimidazo[2,1-b][1,3]benzothiazole		C15 H10 N2 S	0.92	250.057	251.064	9.413	7.76117e+06		75.6	5	6	2	[M+H]+1	6.65083e+06	648519	3.4304e+06	3.36	2.4	0.96	2.9754e-14	1.03906e-11	1.79545e-12	8.76813e-12	6.26898e-10	1.00697e-10
7-HYDROXY-5-METHYLFLAVONE	genistein breakdown	C16 H12 O3	0.14	252.079	251.071	9.012	6.14398e+06		73.9	5	7	2	[M-H]-1	38655	28275.8	4.52954e+06	0.45	7.32	-6.87	0.996798	5.83755e-13	5.92526e-13	1	1.4699e-10	8.68661e-11
His-pro	dipeptide	C11 H16 N4 O3	1.29	252.123	253.13	4.485	2.57983e+07		86.9	5	5	1	[M+H]+1	1.10634e+07	4.72073e+06	2.11481e+07	1.23	2.16	-0.93	0.00283766	2.87381e-07	4.34554e-05	0.0133722	4.59579e-06	0.000471497
Daidzein mzcldoud 97.8		C15 H10 O4	-0.26	254.058	255.065	7.254	1.1273e+10	97.8		5	5	2	[M+H]+1	9.57817e+09	1.04443e+06	1.25215e+06	13.16	0.26	12.9	1.08546e-10	0.999992	1.08812e-10	4.36595e-09	1	4.12657e-09
lys-leu	dipeptide	C12 H25 N3 O3	1.78	259.19	260.197	6.196	3.28201e+06		75.6	5	6	2	[M+H]+1	3.03059e+06	1.46528e+06	1.61292e+06	1.05	0.14	0.91	5.4528e-07	0.955054	7.37173e-07	8.41591e-06	1	1.19813e-05
3-[(4-hydroxyphenyl)methyl]-octahydropyrrolo[1,2-a]pyrazine-1,4-dione	cyclic dipeptide	C14 H16 N2 O3	1.54	260.116	261.124	5.422	1.49677e+08	94.9		5	5	1	[M+H]+1	1.33917e+08	3.51413e+07	6.19787e+07	1.93	0.82	1.11	1.56172e-09	0.00139504	4.67417e-08	4.60651e-08	0.00652	9.95323e-07
6-methyl-2-pyridin-2-ylquinoline-4-carboxylic acid	quinoline	C16 H12 N2 O2	1.53	264.09	265.098	6.509	4.54992e+06		83.1	5	6	2	[M+H]+1	3.99871e+06	254111	2.99974e+06	3.98	3.56	0.41	4.43201e-13	8.26894e-12	5.57524e-07	4.5252e-11	5.06568e-10	9.48744e-06
Thiamine	pyrimidine	C12 H16 N4 O S	0.76	264.105	265.112	2.243	4.00837e+07	99.9		5	4	1	[M+H]+1	3.53366e+07	1.89042e+07	3.53574e+07	0.9	0.9	0	9.28953e-07	2.31834e-06	0.695234	1.34512e-05	2.64516e-05	1
2-(2-amino-3-methylbutanamido)-3-phenylpropanoic acid	dipeptide	C14 H20 N2 O3	1.42	264.148	265.155	5.589	5.47463e+06	76.5		5	4	2	[M+H]+1	3.74093e+06	3.54716e+06	5.03178e+06	0.08	0.5	-0.43	0.152628	1.22366e-05	0.000208275	0.33634	0.000110767	0.00190656
5-Methyl-7-methoxyisoflavone	genistein breakdown	C17 H14 O3	0.83	266.095	267.102	10.248	4.14685e+07		87.2	5	4	1	[M+H]+1	95431.9	96537.6	3.71112e+07	-0.02	8.59	-8.6	0.999972	4.26326e-14	4.26326e-14	1	1.06102e-11	8.75761e-12
Formononetin	methylated daidzein	C16 H12 O4	0.06	268.074	267.066	7.603	1.05876e+07	93.4		5	8	2	[M-H]-1	5.41937e+06	65259	53885.8	6.38	-0.28	6.65	2.08758e-06	0.99992	2.05924e-06	4.86717e-05	1	3.4113e-05
Genistein		C15 H10 O5	-0.19	270.053	271.06	7.881	3.48402e+10	99.7		5	5	1	[M+H]+1	6.16377e+07	1.39716e+08	3.76874e+10	-1.18	8.08	-9.26	0.984955	2.74225e-14	2.74225e-14	1	1.02021e-11	8.62077e-12
6-styryl-3-phenyl-2,5-dihydro-1,2,4-triazin-5-one		C17 H13 N3 O	1.15	275.106	276.113	6.95	2.62192e+06		73.3	5	12	4	[M+H]+1	1.71489e+06	122741	1.72789e+06	3.8	3.82	-0.01	1.34799e-06	1.69223e-06	0.977207	1.85093e-05	2.02356e-05	1
N6-L-γ-Glutamyl-L-Lysine	dipeptide	C11 H21 N3 O5	0.79	275.148	276.156	2.167	8.96994e+06		82.7	5	20	7	[M+H]+1	3.94896e+06	3.82781e+06	6.50063e+06	0.04	0.76	-0.72	0.993017	0.00100786	0.00121775	1	0.00493032	0.00891377
Rolipram		C16 H21 N O3	1.09	275.152	276.16	10.334	6.81096e+06		75.5	5	5	1	[M+H]+1	6.34121e+06	1.9744e+06	4.18269e+06	1.68	1.08	0.6	9.19316e-08	0.000440585	3.79191e-05	1.71865e-06	0.00237082	0.000415961
Υ-L-Glutamyl-L-glutamic acid	dipeptide	C10 H16 N2 O7	0.72	276.096	277.103	2.257	6.20331e+07	94.3		5	4	1	[M+H]+1	2.35699e+07	2.92398e+07	5.92601e+07	-0.31	1.02	-1.33	0.000526122	4.95926e-12	1.0274e-12	0.00323305	3.18512e-10	6.70673e-11
Tyrosyl-L-proline	dipeptide	C14 H18 N2 O4	1.18	278.127	279.134	4.729	3.30104e+07		92.2	5	6	2	[M+H]+1	2.15714e+07	1.15285e+07	1.93115e+07	0.9	0.74	0.16	0.000464987	0.00465565	0.390948	0.00290216	0.0175557	0.846441
Ipriflavone	methylated, dehydroxylated genistein	C18 H16 O3	0.33	280.11	281.117	10.331	2.38886e+08		91.9	5	3	1	[M+H]+1	102328	102571	2.23999e+08	0	11.09	-11.1	1	3.33067e-14	3.33067e-14	1	1.02021e-11	8.62077e-12
L-Valyl-D-tyrosine	dipeptide	C14 H20 N2 O4	1.35	280.143	281.15	4.738	4.69466e+06		76.6	5	6	1	[M+H]+1	3.5971e+06	2.43313e+06	3.85591e+06	0.56	0.66	-0.1	0.000398999	3.56286e-05	0.274278	0.0025421	0.000284885	0.68432
3-benzyl-4-hydroxy-5-(4-hydroxyphenyl)-2,5-dihydrofuran-2-one	modified daidzein	C17 H14 O4	0.01	282.089	283.096	8.953	9.02977e+08	75.9		5	6	1	[M+H]+1	5.2029e+08	112539	72398.6	12.17	-0.64	12.81	5.11356e-05	1	5.11438e-05	0.000425987	1	0.000547459
cyclo(tryptophyl-prolyl)	cyclic dipeptide [cWP]	C16 H17 N3 O2	1.18	283.132	284.14	6.742	1.86822e+06		82.6	5	3	1	[M+H]+1	1.48883e+06	365224	1.28054e+06	2.03	1.81	0.22	2.07646e-08	2.00262e-07	0.0586433	4.44541e-07	3.36475e-06	0.223462
Glycitein	methylated genistein	C16 H12 O5	0.28	284.069	283.061	8.383	3.13335e+06	84.1		5	8	2	[M-H]-1	61908.2	46603.2	2.95258e+06	0.41	5.99	-5.58	0.994399	8.71525e-13	8.89067e-13	1	2.05734e-10	1.11933e-10
5-O-Methylgenistein	methylated genistein	C16 H12 O5	1.32	284.069	285.076	7.018	1.44569e+07	97.6		5	5	1	[M+H]+1	182247	187507	1.29224e+07	-0.04	6.11	-6.15	0.997188	2.73115e-14	2.73115e-14	1	1.02021e-11	8.62077e-12
(-)-Fustin	modified genistein	C15 H12 O6	1.19	288.064	289.071	6.879	8.49301e+06		84.7	5	2	0	[M+H]+1	227006	220497	8.2405e+06	0.04	5.22	-5.18	0.99976	2.70894e-14	2.70894e-14	1	1.02021e-11	8.62077e-12
Lys-Phe	dipeptide	C15 H23 N3 O3	1.5	293.174	294.182	4.463	3.7802e+06		76.5	5	8	3	[M+H]+1	3.13807e+06	2.15682e+06	3.1303e+06	0.54	0.54	0	5.26511e-05	3.59581e-05	0.960175	0.000436785	0.00028523	1
6-Ethoxy-3(4'-hydroxyphenyl)-4-methylcoumarin	methylated daidzein	C18 H16 O4	-0.15	296.105	295.098	8.445	2.24131e+07		74	5	10	2	[M-H]-1	1.47458e+07	26152.9	76516.5	9.14	1.55	7.59	1.549e-09	0.998208	1.60395e-09	1.10388e-07	1	5.71522e-08
Ethyl oleate	oleic acid	C20 H38 O2	0.73	310.287	311.295	11.961	2.02349e+07	80.7		5	3	1	[M+H]+1	1.56951e+07	1.10551e+07	1.63086e+07	0.51	0.56	-0.06	0.000666888	0.000835314	0.989762	0.00402356	0.00419448	1
Diethyleneglycol dibenzoate	modified daidzein	C18 H18 O5	1.09	314.116	315.123	9.93	1.57767e+07	84.2		5	10	3	[M+H]+1	1.04435e+07	1.62732e+06	2.6551e+06	2.68	0.71	1.98	6.80108e-09	0.343918	2.05743e-08	1.72496e-07	0.561954	4.57692e-07
2-(1,3-Benzodioxol-5-yl)-3,7-dimethoxy-4H-chromen-4-one	modified daidzein/genistein	C18 H14 O6	0.85	326.079	327.087	9.166	3.78903e+06		74.7	5	5	1	[M+H]+1	3.52687e+06	77579.5	1.30854e+06	5.51	4.08	1.43	9.80549e-13	2.2114e-07	1.81186e-10	7.36707e-11	3.63876e-06	6.55893e-09
Deoxyadenosine monophosphate	purine nucleotide	C10 H14 N5 O6 P	0.25	331.068	332.076	3.128	1.3651e+08		72.2	5	4	1	[M+H]+1	8.09916e+07	1.01813e+08	1.3116e+08	-0.33	0.37	-0.7	3.47354e-05	1.86439e-07	9.22284e-10	0.000303325	3.15916e-06	2.89176e-08
IPH	tripeptide	C17 H27 N5 O4	1.06	365.207	366.214	4.486	4.54532e+07	82		5	4	1	[M+H]+1	1.72884e+07	7.04873e+06	3.60307e+07	1.29	2.35	-1.06	0.00436745	2.32504e-07	2.29941e-05	0.0194968	3.7789e-06	0.000258651
N-Succinyl-5-aminoimidazole-4-carboxamide ribose	imidizole	C13 H18 N4 O9	-0.08	374.107	373.1	4.239	914083		79	5	13	3	[M-H]-1	629312	313994	750242	1	1.26	-0.25	0.00335926	8.1316e-05	0.0924894	0.0200689	0.000714257	0.314074
Flavin mononucleotide (FMN)	quinoxaline	C17 H21 N4 O9 P	0.05	456.105	455.097	5.444	1.00279e+07	86.7		5	9	2	[M-H]-1	4.23528e+06	3.1651e+06	9.612e+06	0.42	1.6	-1.18	0.238227	3.73569e-08	1.74201e-07	0.521312	1.11404e-06	3.59539e-06
3'-Hydroxyflavone (dimer)	dehydroxylated daidzein	C15 H10 O3	1e+06	476.126	475.119	8.432	1.44713e+07		74.8	5	3	1	[M-H]-1	1.25415e+07	18908.7	59376.9	9.37	1.65	7.72	5.1741e-08	0.998819	5.38654e-08	2.18411e-06	1	1.24055e-06
4',7-Dihydroxyflavone dimer	daidzein dimer	C15 H10 O4	999998	508.115	507.108	7.253	1.25933e+09		83.1	5	10	2	[M-H]-1	8.34985e+08	34980.6	35177.6	14.54	0.01	14.53	1.04269e-09	1	1.0427e-09	8.03723e-08	1	3.93827e-08
4',7-Dihydroxyflavone (dimer)	daidzein dimer	C15 H10 O4	1e+06	508.116	507.109	7.7	1.87696e+06		72.9	5	13	3	[M-H]-1	1.50453e+06	24462.1	21343.6	5.94	-0.2	6.14	2.73837e-11	0.998346	2.64525e-11	3.92135e-09	1	1.75283e-09
sulfurein (dimer)	genistein dimer	C15 H10 O5	999999	540.105	539.098	7.882	2.27961e+09		82.4	5	12	2	[M-H]-1	51968.1	57473.8	1.27706e+09	-0.15	14.44	-14.58	1	5.91138e-12	5.91083e-12	1	6.56685e-10	4.65108e-10
UDP-N-acetylglucosamine	aminosugar	C17 H27 N3 O17 P2	-0.27	607.081	606.074	2.204	3.77027e+07	97.9		5	11	3	[M-H]-1	1.93859e+07	2.21151e+07	3.02738e+07	-0.19	0.45	-0.64	0.568812	0.000790921	0.000153057	0.880494	0.00474176	0.00155402
Nicotinamide adenine dinucleotide (NAD+)		C21 H27 N7 O14 P2	0.49	663.109	664.117	2.315	1.32385e+08	99.5		5	21	10	[M+H]+1	9.5437e+07	9.5325e+07	1.34402e+08	0	0.5	-0.49	0.996163	1.79858e-05	1.61107e-05	1	0.000154686	0.000192075
Adenosine 5'-monophosphate (dimer)	purine nucleotide	C10 H14 N5 O7 P	1e+06	694.126	695.134	2.892	6.44759e+06	91.5		5	12	4	[M+H]+1	3.08737e+06	3.52741e+06	5.72106e+06	-0.19	0.7	-0.89	0.484959	5.81915e-05	1.17124e-05	0.748062	0.000429905	0.000146663
